# Supplementary material for: Association between DNA methylation levels in brain tissue and late-life depression in community-based participants
Source: Transl Psychiatry. 2020 Jul 30;10:262. doi: 10.1038/s41398-020-00948-6 (PMC7393126; doi:10.1038/s41398-020-00948-6)
Supplement: Supplementary file 2 — Supplementary Table S1 [file 41398_2020_948_MOESM2_ESM.xlsx]

## Sheet: Sheet1
Table S1. Associations between DNA methylation and MDD (associations with p-value < 0.01 in main model).
				Main model		Additionally adjusted for dementia at last follow-up		Men		Women
cpg	chr	position	Nearest Gene	Δ beta	p-value	Δ beta	p-value	Δ beta	p-value	Δ beta	p-value
cg25594636	1	207224388	YOD1	0.0125688	2.55123e-11	0.0125997	2.97536e-11	0.0225054	4.58484e-09	0.00827349	6.02507e-05
cg03899372	1	207224102	YOD1	0.0195576	3.11921e-09	0.0195496	3.75516e-09	0.0408114	8.80205e-09	0.0103538	0.0024369
cg12796440	1	207224331	YOD1	0.0215491	1.50723e-08	0.0217061	1.34302e-08	0.0413754	1.92221e-07	0.0130374	0.00132038
cg18921206	4	115320920	UGT8	-0.067032	1.75263e-08	-0.0680935	9.44981e-09	-0.0810139	2.84756e-05	-0.059719	6.88633e-05
cg20367479	3	171873675	FNDC3B	-0.0315489	4.97051e-08	-0.031871	3.88638e-08	-0.0129841	0.0669446	-0.0393557	6.54119e-07
cg23982678	1	207224227	YOD1	0.0206438	7.94114e-08	0.0207431	7.91317e-08	0.0377601	3.42835e-07	0.0133648	0.00238228
cg10946669	4	20253130	SLIT2	0.0132038	8.01347e-08	0.0133209	6.65428e-08	0.0106146	0.00267629	0.0144698	9.7151e-06
cg18068256	17	39577629	KRT37	-0.0289321	5.83121e-07	-0.0288863	7.26943e-07	-0.0254521	0.0115707	-0.0309099	1.10709e-05
cg11865601	6	24491317	GPLD1	-0.0355626	6.0579e-07	-0.0356382	5.45292e-07	-0.0553599	4.17283e-05	-0.0262344	0.00163451
cg09817985	20	25054507	VSX1	-0.022402	9.58408e-07	-0.0225984	7.93469e-07	-0.0194133	0.00335581	-0.0240667	6.8661e-05
cg25953727	1	207224090	YOD1	0.0109524	9.59678e-07	0.0109143	1.22909e-06	0.0231089	4.04322e-07	0.00574867	0.0189011
cg24117657	22	22859162	ZNF280B	-0.0190061	1.05493e-06	-0.0190876	1.02725e-06	-0.000634593	0.899906	-0.0276784	1.29073e-07
cg09651315	2	112641899	ANAPC1	0.00772965	1.35342e-06	0.00772066	1.56117e-06	0.0031955	0.174619	0.0097352	4.23596e-06
cg04570518	19	925787	ARID3A	0.0274329	1.36128e-06	0.0276293	1.29472e-06	0.00132902	0.816813	0.0392252	1.04677e-06
cg18770816	3	45883693	LZTFL1	0.0129839	1.40013e-06	0.0129936	1.56117e-06	0.00399861	0.197622	0.0172033	4.18692e-06
cg10675453	6	41754588	PRICKLE4	0.0131455	1.92234e-06	0.0132543	1.61612e-06	0.0358418	1.06626e-09	0.00306609	0.279609
cg04467162	3	128764824	RP11-434H6.2	0.0218375	2.06618e-06	0.0217959	2.36761e-06	0.0138417	0.0706953	0.0250893	1.28095e-05
cg08194043	16	77797358	RP11-264M12.2	-0.0162036	2.09507e-06	-0.0161301	2.60184e-06	-0.0207251	0.00119275	-0.0140486	0.000477247
cg11339519	1	1272477	DVL1	-0.0185301	2.76332e-06	-0.0184417	3.34367e-06	-0.0474477	2.28697e-07	-0.00572003	0.122458
cg08239243	2	85132209	TRABD2A	0.0112067	5.41996e-06	0.0112504	5.23672e-06	0.0157625	0.00108826	0.00925356	0.00105457
cg01036173	9	5437898	PLGRKT	0.0116372	5.53684e-06	0.0116248	6.30824e-06	0.00517696	0.193649	0.0142067	1.5999e-05
cg09617296	13	100153694	TM9SF2	0.00380061	6.13043e-06	0.00376757	7.85332e-06	0.00381126	0.0155237	0.00384749	0.000158918
cg10767146	15	101547283	LRRK1	0.0200107	6.59634e-06	0.0202246	5.5436e-06	0.0545696	1.12697e-06	0.00486324	0.173675
cg25353468	7	11091695	PHF14	-0.013472	7.73095e-06	-0.013567	7.21606e-06	-0.00404142	0.341957	-0.0178597	7.27863e-06
cg07408211	12	64798935	XPOT	0.00536619	8.03853e-06	0.00539138	7.70855e-06	0.00667858	0.00305858	0.00475468	0.00091986
cg27423411	19	6424990	KHSRP	0.020583	8.61642e-06	0.0203597	1.14454e-05	0.0457788	7.58817e-06	0.00920812	0.0495937
cg06529080	7	101586761	CUX1	-0.0469513	9.24774e-06	-0.0469442	1.04942e-05	-0.068531	0.00158721	-0.0375168	0.00127022
cg23437810	21	46816585	COL18A1	-0.0117603	9.62972e-06	-0.0119585	6.70391e-06	-0.00735874	0.0695903	-0.0137616	6.77691e-05
cg22076422	3	63399168	SYNPR	-0.0365802	1.12273e-05	-0.0363911	1.26775e-05	-0.025658	0.0771791	-0.0421567	3.62151e-05
cg11044823	5	64858848	CENPK	0.00955577	1.15594e-05	0.00956409	1.18267e-05	0.0037691	0.235753	0.0121275	2.48837e-05
cg07747635	3	193853750	HES1	0.0101991	1.16224e-05	0.0101518	1.41602e-05	0.00744369	0.0471985	0.0115322	0.000106036
cg19859515	11	4629609	TRIM68	0.0219075	1.1643e-05	0.0218088	1.40098e-05	0.00541213	0.347559	0.029278	1.87732e-05
cg07754609	16	65269452	RP11-256I9.3	-0.0148173	1.18906e-05	-0.0149235	1.14111e-05	-0.00603655	0.0746833	-0.0191166	6.41295e-05
cg15149374	3	19576826	KCNH8	-0.0144874	1.25862e-05	-0.0145376	1.28374e-05	-0.0362773	3.04691e-06	-0.00495989	0.109254
cg27218685	3	194238917	LINC00884	-0.0198733	1.33957e-05	-0.0200062	1.32001e-05	-0.0287351	2.7348e-05	-0.0161598	0.00676045
cg26802291	19	19372387	HAPLN4	0.0296296	1.35894e-05	0.0295663	1.56656e-05	-0.000142601	0.978523	0.042516	1.59998e-05
cg23163279	17	78389065	ENDOV	0.00787583	1.52841e-05	0.0079224	1.38666e-05	0.0114194	0.00053576	0.0061498	0.00509499
cg23642827	10	98751284	RP11-175O19.4	-0.0255085	1.57616e-05	-0.0252473	1.99217e-05	-0.0495046	2.97882e-06	-0.0148708	0.0369295
cg27370997	2	61921752	AC108039.1	0.0166998	1.72026e-05	0.0167632	1.72474e-05	0.0044185	0.31853	0.0219397	4.98668e-05
cg05161930	19	47778045	PRR24	0.0205095	1.83504e-05	0.020266	2.42961e-05	0.0222945	0.00997983	0.019539	0.000673161
cg11461663	6	121426802	TBC1D32	-0.0280546	1.9042e-05	-0.0282424	1.75597e-05	-0.0360464	0.00245033	-0.0241161	0.00222126
cg03913271	22	38302504	MICALL1	0.0136884	2.04943e-05	0.0137521	2.01112e-05	-0.00064626	0.865015	0.019915	6.8768e-06
cg26821634	19	33558536	CTC-461H2.3	-0.0171805	2.05944e-05	-0.0172227	2.21987e-05	-0.00996415	0.0959753	-0.0201886	0.000117117
cg04460567	1	24193498	FUCA1	-0.0373175	2.09113e-05	-0.0375203	2.10948e-05	-0.0149745	0.284758	-0.0475061	2.2862e-05
cg12034678	1	41982027	HIVEP3	0.00883628	2.1286e-05	0.00884299	2.19073e-05	0.010067	0.00493633	0.00830021	0.00127456
cg00471142	19	39806765	CTC-246B18.8	-0.00910225	2.35507e-05	-0.00914202	2.30126e-05	-0.0039657	0.280697	-0.0113257	2.4902e-05
cg14225678	7	54612325	VSTM2A	0.0146808	2.40713e-05	0.0147618	2.3719e-05	0.0153687	0.0183401	0.0144348	0.000432176
cg01936091	4	8097698	ABLIM2	-0.0125433	2.67438e-05	-0.0127151	2.22096e-05	-0.00257987	0.459137	-0.016925	4.47989e-05
cg12909337	2	218899613	RUFY4	0.0100153	2.70084e-05	0.0100585	2.76058e-05	0.00117943	0.714837	0.0142965	7.73844e-06
cg16236303	8	42397266	SMIM19	0.00476503	2.78102e-05	0.00480252	2.32155e-05	0.00414134	0.0470371	0.00495246	0.00033138
cg12188526	14	71896386	SIPA1L1	-0.0181245	2.80786e-05	-0.0183034	2.31456e-05	-0.0370477	9.70987e-05	-0.00961757	0.0292559
cg22049894	1	155113146	DPM3	0.00551755	3.0465e-05	0.00556027	2.78862e-05	0.00357703	0.1391	0.00637073	6.52761e-05
cg11526413	15	90223712	PEX11A	-0.0366751	3.06481e-05	-0.0365866	3.23491e-05	-0.0452679	0.00511813	-0.0322502	0.00204068
cg15363270	10	75936262	ADK	0.0060934	3.14116e-05	0.00613526	2.93889e-05	0.00454141	0.0851301	0.00674202	0.000135142
cg00572684	3	49067045	RP13-131K19.6	0.014323	3.25439e-05	0.0144944	2.84399e-05	0.0111179	0.0374501	0.0155791	0.000430213
cg04268389	9	84603063	SPATA31D1	-0.00783402	3.2777e-05	-0.00785572	3.34954e-05	-0.0107575	0.00280596	-0.006375	0.00388688
cg14820415	2	6121680	LINC01105	0.0108815	3.70063e-05	0.0108214	4.29356e-05	0.00452441	0.313165	0.0136333	3.21132e-05
cg12655768	5	75918112	F2RL2	-0.0719969	3.7262e-05	-0.0720827	3.71971e-05	-0.02371	0.463419	-0.0924025	7.45667e-06
cg12704737	11	9061544	RP11-467K18.2	-0.014021	3.95416e-05	-0.0141942	3.33302e-05	-0.000621678	0.853516	-0.0196513	4.86777e-05
cg22147084	5	179779664	GFPT2	0.00555006	3.99773e-05	0.00559057	3.67409e-05	0.00485717	0.0492338	0.0059507	0.000266353
cg09565159	7	157412739	PTPRN2	-0.0125864	4.07368e-05	-0.0126178	4.22187e-05	0.00435333	0.224777	-0.0202414	1.00922e-06
cg15203817	19	36980483	ZNF566	0.00451945	4.15772e-05	0.00449823	4.32739e-05	0.00482271	0.0333813	0.0043773	0.000396351
cg12301169	1	52344471	NRD1	0.0133919	4.45937e-05	0.0134222	4.55973e-05	0.000615811	0.902438	0.018939	8.50033e-06
cg22788223	6	41040659	OARD1	0.00727842	4.7893e-05	0.00731961	4.58239e-05	0.00586846	0.058213	0.00798276	0.000334896
cg18729728	14	25327497	STXBP6	-0.0152741	4.89564e-05	-0.0153886	4.43736e-05	-0.00902638	0.186435	-0.0181565	5.6053e-05
cg23080985	19	6373627	ALKBH7	0.0252459	4.99831e-05	0.0250679	5.91159e-05	0.0250364	0.0208868	0.0244182	0.00129881
cg13938257	12	59175690	RP11-362K2.2	-0.0142779	5.31538e-05	-0.0142005	6.27229e-05	-0.0347049	4.56748e-05	-0.00553292	0.0720773
cg23838434	22	17652388	CECR5-AS1	0.00407323	5.37216e-05	0.00407822	5.50612e-05	0.00362965	0.0475545	0.0042297	0.000632015
cg08922811	1	151171057	PIP5K1A	0.00878335	5.48519e-05	0.008764	6.16749e-05	0.0126386	0.00139951	0.00689133	0.0086117
cg00040312	12	54424679	RP11-834C11.12	0.0090979	5.54441e-05	0.0092235	4.77559e-05	0.00889875	0.0205775	0.00927991	0.000991794
cg06049395	16	46915319	GPT2	-0.0119559	5.55515e-05	-0.0120264	5.41102e-05	0.00156755	0.655942	-0.0180367	7.18896e-06
cg07158658	21	47822105	PCNT	-0.0142684	5.75629e-05	-0.0142861	5.92288e-05	0.00180096	0.734476	-0.021347	3.63513e-06
cg16146794	14	101201146	DLK1	-0.00923324	5.88964e-05	-0.00930165	5.36046e-05	0.0011604	0.687764	-0.0141077	6.49532e-06
cg15760943	3	185827402	ETV5	0.0191448	5.91693e-05	0.0191504	6.30089e-05	0.0118864	0.1633	0.0226368	8.3117e-05
cg19275895	3	10228718	IRAK2	-0.0224857	6.03245e-05	-0.0223516	7.31407e-05	-0.0477243	3.67029e-05	-0.0116329	0.0529038
cg19438514	20	36530920	VSTM2L	-0.0343762	6.28903e-05	-0.0343778	6.84664e-05	-0.0442658	0.00422972	-0.0294472	0.00454145
cg24123854	3	187973091	LPP	-0.01489	6.32032e-05	-0.0149528	6.46763e-05	-0.0448963	5.65725e-06	-0.00182868	0.473736
cg04022555	17	8103571	RP11-599B13.8	0.0174328	6.77073e-05	0.0174326	7.44543e-05	0.00343104	0.602542	0.0243252	1.51504e-05
cg21518279	3	27450401	SLC4A7	-0.00897022	6.85395e-05	-0.00895246	7.42337e-05	-0.00551249	0.163072	-0.0105344	0.000137238
cg20013097	10	16554794	PTER	-0.0216789	6.8827e-05	-0.0218448	6.33205e-05	-0.0482922	3.17198e-05	-0.0104509	0.069321
cg24744104	11	77899047	KCTD21	0.00909066	7.19619e-05	0.00908523	7.66091e-05	0.00660807	0.087327	0.0100366	0.000446272
cg07074309	3	113304998	SIDT1	-0.0274787	7.2395e-05	-0.0276682	7.03846e-05	-0.0296838	0.0148753	-0.0268414	0.00143994
cg12963866	19	57752005	ZNF805	0.0109945	7.26963e-05	0.0110406	7.17245e-05	0.0089958	0.0927876	0.0120495	0.000184066
cg03309050	16	30583736	AC002310.7	0.00594403	7.55451e-05	0.00599462	6.87226e-05	0.00376324	0.19285	0.0068872	8.03522e-05
cg02397176	1	11752162	DRAXIN	0.0129594	7.56578e-05	0.0130345	7.23056e-05	0.0152275	0.0110229	0.0118571	0.00260005
cg16072661	14	21058422	RNASE12	-0.0157412	7.7201e-05	-0.0157872	8.01643e-05	-0.0243209	0.000647594	-0.0120041	0.0127875
cg19245054	8	42912041	FNTA	0.00484004	7.90827e-05	0.00487737	7.53458e-05	0.00787815	0.00217432	0.00363108	0.00688385
cg02667291	19	897142	R3HDM4	-0.0151899	7.99083e-05	-0.0154646	5.65914e-05	-0.0286621	0.000673005	-0.00916888	0.0202653
cg06919392	4	3435449	RGS12	-0.0109766	8.64045e-05	-0.0109985	9.01149e-05	-0.0109955	0.0332257	-0.0109029	0.0010045
cg23854103	19	2543602	GNG7	0.00531835	8.67393e-05	0.00530589	9.49419e-05	0.00722641	0.00769844	0.00462473	0.00276052
cg00910319	13	64421835	RP11-394A14.2	-0.0310867	8.74179e-05	-0.031403	7.99681e-05	0.00231715	0.82068	-0.0458682	1.73798e-05
cg02594127	6	31129433	TCF19	-0.0102575	8.98421e-05	-0.01036	8.04442e-05	0.000265959	0.943714	-0.0149938	1.45629e-05
cg20581322	15	43477988	CCNDBP1	0.00497527	9.06668e-05	0.0049415	0.000107281	0.0048553	0.0341021	0.00504158	0.00113644
cg14320593	18	47088343	LIPG	0.00695221	9.10501e-05	0.00700843	7.8694e-05	0.0119459	0.00340275	0.00497322	0.00346868
cg18962750	11	111892006	DIXDC1	-0.0126973	9.11174e-05	-0.0128933	6.80863e-05	-0.0321242	8.34604e-06	-0.0044468	0.171029
cg25529965	7	56174084	CHCHD2	0.00899725	9.30313e-05	0.00903515	9.52461e-05	0.0219312	4.09903e-05	0.00355795	0.100198
cg10643407	5	131892523	IL5	0.0125636	9.35954e-05	0.0126374	8.40513e-05	0.0104561	0.0930359	0.0136797	0.000225838
cg15521745	1	184133404	Y_RNA	-0.00825544	9.42199e-05	-0.00839273	7.24998e-05	-0.0152348	0.000242387	-0.00499503	0.0384639
cg11601662	7	30066256	FKBP14	0.00291159	9.45281e-05	0.00291524	9.65116e-05	0.00222246	0.134628	0.0031882	0.000266782
cg18250736	3	116799871	LSAMP	-0.0138019	9.45768e-05	-0.0137877	9.68667e-05	-0.0264933	3.7215e-05	-0.00788535	0.0625304
cg26308042	4	87738323	PTPN13	-0.0212465	9.52184e-05	-0.0214697	8.13841e-05	-0.0141329	0.146513	-0.0246093	0.00018897
cg04125246	3	42003553	ULK4	0.00712588	9.67302e-05	0.00718603	7.7396e-05	0.00517556	0.125726	0.00814814	0.000188571
cg26007049	14	96000930	GLRX5	0.0116005	9.68118e-05	0.0117449	8.25808e-05	0.0012971	0.7775	0.0164689	1.7674e-05
cg07551545	19	39466313	FBXO17	0.0091273	9.80736e-05	0.00909568	0.000105684	0.0100837	0.0196223	0.00864028	0.00212525
cg25542907	2	38977782	SRSF7	0.0160503	9.97999e-05	0.015771	0.00013148	0.0143725	0.0515095	0.0167999	0.000804905
cg12579676	1	54355321	YIPF1	0.00528427	0.000102686	0.0052686	0.000108945	0.00408737	0.103591	0.00580974	0.000392845
cg16638571	8	81083534	TPD52	0.00687912	0.000102906	0.00687583	0.000113411	0.0173251	1.57922e-05	0.00215172	0.21603
cg03167339	7	1498866	MICALL2	0.00766475	0.000105422	0.00765976	0.000116183	-0.000327474	0.902144	0.0113107	2.01167e-05
cg00876266	19	5915133	CAPS	-0.00317514	0.000108408	-0.00325224	6.55169e-05	-0.0025304	0.10437	-0.00345052	0.000485268
cg18173230	2	238207644	COL6A3	-0.0277311	0.000109058	-0.0278205	0.000106377	-0.0147276	0.280052	-0.033337	7.01026e-05
cg13968099	5	162864768	CCNG1	0.00987603	0.000109544	0.00993057	0.000108079	0.000723105	0.861545	0.0141232	1.06983e-05
cg16214653	15	100048500	MEF2A	0.0279228	0.000111061	0.0277585	0.000128065	0.0381566	0.00418428	0.0234568	0.00595875
cg23273364	2	198364778	HSPD1	0.00536962	0.000114189	0.00544834	9.17622e-05	0.0031099	0.222813	0.00642135	0.000122076
cg15202627	4	1685555	FAM53A	0.00798697	0.000114461	0.00795629	0.000133471	0.0112321	0.00179684	0.00625954	0.0136839
cg04855971	4	57299126	PPAT	-0.0236023	0.00011508	-0.0237715	0.000104453	-0.0105431	0.343423	-0.0301875	3.51076e-05
cg16289491	5	132383297	HSPA4	-0.0133846	0.000115145	-0.0134009	0.000119969	-0.00115733	0.793177	-0.0189366	5.89197e-05
cg09232851	11	5538030	HBG2	-0.0126128	0.000116511	-0.0127256	0.000103551	-0.00663075	0.245011	-0.0154328	0.000114044
cg10550320	14	24583914	DCAF11	0.0117984	0.000116712	0.0118	0.000125841	0.0151023	0.0071365	0.0101232	0.00584727
cg09491570	13	114000302	GRTP1	-0.0102494	0.000118471	-0.0105882	5.94781e-05	-0.0109991	0.0325641	-0.00978444	0.00150418
cg05457514	20	44034744	DBNDD2	0.00425831	0.0001195	0.00425758	0.000125994	0.00239859	0.246889	0.00509748	0.000126488
cg14125604	14	85998439	FLRT2	0.0169317	0.000120334	0.0169855	0.000116607	0.0565738	2.41062e-06	-0.0001136	0.960974
cg18949786	11	62559850	NXF1	0.0118733	0.00012046	0.0119737	0.00011036	0.0112405	0.0419	0.0121838	0.00120235
cg20843052	2	61293725	KIAA1841	0.00530278	0.000124293	0.00529557	0.000135677	0.000451426	0.847608	0.0074709	1.48557e-05
cg01805784	5	176873808	PRR7	0.00711227	0.000126738	0.0070936	0.000142212	0.0088089	0.00676146	0.00613841	0.00706119
cg01566955	10	71211468	TSPAN15	0.00530895	0.00012998	0.00530034	0.000135358	0.00384649	0.138551	0.00599332	0.000306643
cg26496291	19	17799325	UNC13A	0.00936929	0.000131099	0.00936828	0.00013929	0.010384	0.0226246	0.00871772	0.00278203
cg08228703	14	74893097	SYNDIG1L	0.00764493	0.000131236	0.00761166	0.000144179	0.00825348	0.0267014	0.00749486	0.00163803
cg10016004	1	20210269	OTUD3	-0.026549	0.000132988	-0.0266381	0.000130153	-0.0337087	0.00653373	-0.0232697	0.00585481
cg11302988	13	43733828	LINC00400	-0.00778227	0.000135649	-0.00782948	0.000108126	-0.00306887	0.38091	-0.0100363	7.54481e-05
cg24548191	13	54725166	LINC00458	-0.0179423	0.000135745	-0.0178483	0.000154823	-0.0171924	0.0403209	-0.0186413	0.000983774
cg25400614	17	79863977	PCYT2	-0.0192871	0.000137962	-0.0195086	0.000122692	0.00636827	0.241281	-0.0310255	1.15993e-05
cg20623601	2	46526843	EPAS1	0.0148856	0.000139447	0.0149718	0.000127426	0.00843684	0.241079	0.0179864	0.000109526
cg18249625	8	23082420	TNFRSF10A	0.00672723	0.000139562	0.00680288	0.000115818	0.00728858	0.026411	0.0065761	0.00181548
cg11570585	1	220445979	RAB3GAP2	0.00751966	0.000139852	0.00752214	0.000148948	0.011593	0.00155091	0.0058826	0.0121155
cg05985737	1	17306885	MFAP2	0.0244481	0.00014012	0.0243371	0.000165582	0.00630661	0.596047	0.0324245	2.02613e-05
cg03512643	14	74486160	CCDC176	0.00598281	0.000140318	0.0060219	0.000122908	0.00360591	0.245504	0.00695818	0.000105163
cg07855083	2	200320871	SATB2	0.0140102	0.000140336	0.0141957	0.000113559	0.0155313	0.0247179	0.0134705	0.00151273
cg24207248	17	78965708	CHMP6	0.00650101	0.000144481	0.0065437	0.000136131	0.00724548	0.0171381	0.00613838	0.00351145
cg11185991	8	98194116	CPQ	-0.0202908	0.00014545	-0.0205084	0.000114277	-0.0369075	0.000204255	-0.012541	0.0476098
cg16155449	16	75681265	KARS	0.0132425	0.000147489	0.0132433	0.000153089	0.025288	0.000321688	0.00743507	0.0557178
cg19248256	11	76901188	MYO7A	-0.0190174	0.000150924	-0.0193327	0.000119071	-0.000664761	0.91177	-0.0270086	8.51286e-05
cg26430450	6	57087242	RAB23	0.00381173	0.000151895	0.00387377	0.000123379	0.000134376	0.939251	0.00541784	1.37689e-05
cg04992326	16	67969823	PSMB10	0.00498541	0.000156208	0.00502251	0.000147814	0.00171354	0.485542	0.00643556	4.54583e-05
cg24699418	1	44411974	RP11-7O11.3	0.0119004	0.000157772	0.0119235	0.000165166	0.00404935	0.386076	0.0152792	0.000197045
cg09807229	1	179051699	TOR3A	0.00662681	0.000159272	0.00667503	0.000143462	0.00339173	0.275433	0.00811539	0.000159084
cg09318122	14	94789777	SERPINA6	-0.0591714	0.000161266	-0.0591754	0.000170121	-0.0202567	0.2006	-0.0751408	0.00066346
cg04863573	1	41131453	RIMS3	0.0104482	0.00016441	0.0105953	0.000134108	0.0134532	0.0101383	0.00905054	0.00572145
cg07473023	5	72921899	ARHGEF28	0.00774295	0.00016687	0.00781164	0.000147505	0.00558789	0.124117	0.00855256	0.000705048
cg06210367	1	59911824	FGGY	-0.0218601	0.000167164	-0.0220907	0.000141428	-0.000332578	0.973064	-0.0313531	1.33828e-05
cg16075384	7	66386859	TMEM248	0.00379316	0.000168072	0.00381266	0.000155743	0.00341528	0.0988007	0.00387407	0.000634785
cg15600669	5	126275058	2019-03-03	-0.00659219	0.000171182	-0.00661096	0.000174594	-0.011532	0.000444935	-0.00450954	0.0304993
cg08372947	17	42092370	TMEM101	0.00641002	0.000171559	0.00647961	0.000153448	0.00270164	0.415628	0.00810249	4.19019e-05
cg00436051	22	29663508	RHBDD3	0.00323941	0.000172215	0.00322198	0.000190643	0.0024721	0.107621	0.00356187	0.000808538
cg23412875	16	3333539	ZNF263	0.00560052	0.000173435	0.00562067	0.000163491	0.0101653	0.000309465	0.00340139	0.0504183
cg08152198	21	46087026	TSPEAR	-0.0213316	0.000175636	-0.02145	0.000172181	-0.0336434	0.001266	-0.0154706	0.0227355
cg17265120	17	42987382	GFAP	-0.0205435	0.000176701	-0.0206718	0.000173631	-0.0539196	5.22311e-08	-0.00552889	0.396849
cg23559636	8	117884171	RAD21	-0.00878252	0.000180221	-0.0086652	0.000215426	-0.0083115	0.0499911	-0.00913293	0.00124962
cg24276445	6	88854953	CNR1	-0.0121702	0.00018111	-0.0123038	0.000162745	-0.000757632	0.837688	-0.0170347	0.000168905
cg26878675	16	88783039	PIEZO1	-0.00310546	0.000181829	-0.0031396	0.000161921	-0.00155828	0.304994	-0.00377441	0.0002079
cg03024587	8	67940929	PPP1R42	0.00712718	0.00018349	0.00717289	0.000168512	0.00810012	0.0290927	0.00666454	0.00252002
cg18705541	4	77660055	SHROOM3	-0.02281	0.000185016	-0.0228333	0.000190838	-0.0389194	0.000182929	-0.0147391	0.0501665
cg03759537	8	6484397	MCPH1	-0.00836129	0.000185262	-0.0083697	0.0001949	-0.00449893	0.275014	-0.0100052	0.000173503
cg03345925	8	144599347	ZC3H3	-0.012118	0.000185969	-0.01221	0.000175416	0.00531262	0.0936732	-0.0197245	1.73496e-05
cg11654006	1	6324428	ACOT7	-0.01885	0.000186075	-0.0189616	0.000183184	-0.00251973	0.730258	-0.0258025	9.61406e-05
cg05778559	3	16646375	DAZL	-0.016012	0.000189245	-0.016095	0.000187186	-0.00139075	0.61728	-0.0226223	0.000315682
cg04798158	14	75179846	FCF1	0.00792105	0.000191325	0.00791437	0.000201115	0.00796109	0.0445363	0.00808007	0.00132357
cg26002615	11	107420502	ALKBH8	-0.0259611	0.000194588	-0.0264002	0.000148337	-0.0309194	0.0129872	-0.0233067	0.00567219
cg09088257	3	98451398	ST3GAL6	0.00840043	0.000195678	0.00839105	0.000208736	0.00815363	0.0501633	0.00830542	0.00198848
cg23309825	12	56546563	MYL6B	0.00542508	0.000197689	0.00543654	0.000207705	0.00488703	0.0545962	0.00554299	0.00213866
cg20135306	19	5623027	SAFB2	0.00636836	0.000199891	0.0064443	0.00017418	-0.00206136	0.413327	0.0101736	5.5656e-06
cg17462478	1	25559024	SYF2	0.00529848	0.00020197	0.0052868	0.000220161	0.00781379	0.00197161	0.00418847	0.0167323
cg14533120	14	103447664	CDC42BPB	-0.0202974	0.000204258	-0.0200824	0.000249946	-0.0441169	6.78395e-05	-0.0094527	0.117675
cg11455291	19	49611011	SNRNP70	-0.0129328	0.000209581	-0.0129522	0.000220863	-0.0409318	1.97316e-06	-0.000919008	0.744953
cg21246271	15	51200259	AP4E1	0.0056762	0.000210816	0.00560763	0.000260303	0.00417989	0.134162	0.00635908	0.00062567
cg03336120	13	69561352	ZDHHC20P4	-0.014274	0.000211331	-0.0142967	0.000223056	-0.00620675	0.285993	-0.0173476	0.000534999
cg19415202	11	133706356	SPATA19	-0.0180253	0.000211413	-0.0178508	0.000256764	-0.00677103	0.336447	-0.022898	0.000352944
cg20727052	4	107224533	TBCK	-0.00705329	0.000212068	-0.00712058	0.000178899	-0.00799105	0.0346949	-0.00676332	0.00183407
cg03780455	22	45809596	RIBC2	0.00478796	0.000212628	0.00476601	0.000241672	0.00382623	0.113069	0.00527017	0.000565353
cg27497687	11	57479637	MED19	0.00777011	0.000214084	0.0078127	0.000206611	0.00986399	0.0108671	0.00679846	0.00682008
cg26802025	6	44265320	TCTE1	0.00650686	0.000214471	0.00657518	0.000190463	0.00465069	0.128652	0.00745552	0.000530796
cg10592581	19	45685312	AC005779.2	-0.0107821	0.000215904	-0.0108855	0.000187286	-0.00321911	0.376312	-0.0139064	0.000502029
cg07362058	19	18043481	CCDC124	0.00617045	0.000217968	0.00612629	0.000254266	0.00633965	0.0265829	0.00612022	0.00319024
cg05094548	17	6735065	TEKT1	0.00789912	0.000219649	0.00791456	0.000231391	0.0171988	0.000362088	0.00376346	0.0794036
cg15059162	3	111697892	ABHD10	0.00465745	0.000223525	0.00473794	0.000164279	0.00501698	0.0336658	0.00446869	0.00312901
cg03257923	1	6661809	KLHL21	0.00525054	0.000224319	0.00527091	0.000227867	0.00616753	0.0253733	0.00495559	0.00258527
cg23197867	14	100659756	RP11-638I2.4	0.0321534	0.000226349	0.032457	0.000187822	0.0323118	0.038139	0.0320577	0.00251743
cg01994599	6	56911255	KIAA1586	0.00734622	0.000226809	0.00738868	0.000220065	0.00226414	0.466168	0.00975375	0.000135129
cg05865670	22	21355860	THAP7	0.0142486	0.000227413	0.0141867	0.000264682	0.045876	9.01804e-06	0.000783816	0.744623
cg04226724	1	82268649	LPHN2	0.00857807	0.000227417	0.00853633	0.000252994	0.0123058	0.00313113	0.00693291	0.0142989
cg27590143	7	51175394	COBL	-0.0159259	0.000227898	-0.0160394	0.000211522	-0.0210697	0.00551641	-0.013046	0.0133841
cg15852731	22	44208246	EFCAB6	0.00928862	0.000230428	0.00927179	0.00024245	0.00657223	0.160934	0.010568	0.000451196
cg00177923	8	29952655	LEPROTL1	0.00544118	0.000234586	0.00538609	0.000285355	0.00340047	0.208596	0.00636544	0.000370612
cg14561217	1	210425254	SERTAD4	0.0106827	0.000234859	0.0106646	0.000253641	0.0202524	2.22496e-05	0.0062933	0.0849224
cg11170214	2	911278	AC113607.3	-0.0119176	0.000236116	-0.0119389	0.000241403	-0.00269123	0.478875	-0.0159476	0.000388469
cg18394519	11	95523485	FAM76B	0.00432504	0.000237121	0.00436137	0.000201669	0.00472847	0.0332289	0.00418164	0.00292986
cg25459301	8	10941183	XKR6	-0.0101276	0.000237442	-0.01015	0.000229814	-0.0117741	0.0251133	-0.0095714	0.00281662
cg07692529	16	68720202	CDH3	-0.015082	0.000238039	-0.0152682	0.00020907	-0.0392526	0.000249027	-0.00427642	0.162088
cg02044337	19	50270616	AP2A1	0.0210762	0.000238224	0.0209002	0.000287025	0.0242884	0.0217133	0.0193807	0.0046917
cg18693051	19	1161800	SBNO2	-0.0171333	0.000238587	-0.0171962	0.000236804	-0.0272684	0.000223759	-0.0126164	0.0346775
cg24664346	17	7825949	KCNAB3	0.0210572	0.000241384	0.0210698	0.000237121	0.0273774	0.00632018	0.0180475	0.0100381
cg00395632	22	50709221	MAPK11	0.00878527	0.000242544	0.00869455	0.000289334	0.0131418	0.00285629	0.00668349	0.0190761
cg26917873	1	12677995	DHRS3	0.00469023	0.000243227	0.00473231	0.000210701	0.00651494	0.00469951	0.00388029	0.0124639
cg14481336	8	1145761	CTD-2281E23.2	-0.0307093	0.000245897	-0.0306961	0.000259647	-0.041682	0.00775901	-0.0254498	0.00994623
cg18875460	1	228604595	TRIM17	0.0256433	0.000246613	0.0258058	0.000234029	0.0325107	0.0149487	0.0228282	0.00526652
cg01200186	10	52765418	PRKG1	-0.0123014	0.000247871	-0.0126314	0.000140321	-0.0210462	0.000849776	-0.00819683	0.0374366
cg12484193	2	183943469	DUSP19	0.00375841	0.000249396	0.00378606	0.000244508	0.00641745	0.000697993	0.00255746	0.0399534
cg11826685	18	33708647	SLC39A6	0.0118606	0.000251775	0.0119709	0.000222862	0.00743967	0.225312	0.0138091	0.000274776
cg09775785	19	1863133	KLF16	0.00769689	0.000253082	0.00773858	0.000244092	0.0108662	0.00460862	0.0060741	0.0156642
cg24914483	18	2653997	CBX3P2	-0.0272551	0.000254139	-0.027574	0.000208137	-0.0496401	0.000189496	-0.0168121	0.0608607
cg02235529	11	56311179	OR5M11	-0.00971677	0.000256649	-0.00977976	0.000241874	-0.00501838	0.291358	-0.011818	0.000243829
cg00625131	18	23671305	SS18	0.00397587	0.00025751	0.00397618	0.000278969	0.0060858	0.00209737	0.00315224	0.0167562
cg04082353	1	227916719	SNAP47	0.0112626	0.000257904	0.0112756	0.000268084	0.0100262	0.0796655	0.0118353	0.00118276
cg16059596	5	142150321	ARHGAP26	0.00631723	0.000258093	0.00638961	0.000225192	0.00667171	0.039228	0.0061046	0.00298616
cg06833098	17	38290796	MSL1	-0.0138753	0.00025831	-0.0140819	0.000215361	-0.00902132	0.187019	-0.0159466	0.00053642
cg13522186	19	7069483	ZNF557	0.00653498	0.00025842	0.00658148	0.000248212	0.00576709	0.0837315	0.00699142	0.0010342
cg00446758	7	132764863	CHCHD3	-0.0101791	0.000260946	-0.01034	0.000213371	0.000520407	0.886056	-0.0150847	6.24217e-05
cg02127418	1	27284253	C1orf172	-0.0121631	0.000264887	-0.0120954	0.000296371	-0.0114398	0.0662877	-0.012474	0.00160285
cg17642145	8	22298578	PPP3CC	0.00628436	0.000271002	0.00629314	0.000279221	0.00832971	0.00914666	0.00536712	0.00899862
cg16579770	16	72058938	DHODH	-0.016389	0.000273689	-0.0164352	0.000280644	-0.00782249	0.243019	-0.0205754	0.000469828
cg21920507	8	49309632	RPL29P19	0.00617453	0.000274947	0.00616106	0.000300954	0.00349817	0.267947	0.0073802	0.000276945
cg14980260	7	38720626	FAM183B	-0.0127943	0.000275443	-0.0129224	0.000233583	-0.00143184	0.757407	-0.0174553	0.000219931
cg23042847	10	105325764	NEURL1	-0.0106728	0.000276393	-0.0106913	0.000279736	-0.00751858	0.130943	-0.0123966	0.000685722
cg18865949	1	183272731	NMNAT2	-0.0169593	0.000276794	-0.0169775	0.00028702	-0.021902	0.0165894	-0.0144429	0.00689659
cg25069005	4	27018503	STIM2	-0.0112943	0.000277258	-0.0113782	0.000261423	-0.000716644	0.869556	-0.0157833	0.00013278
cg26956263	7	140624468	BRAF	0.00678637	0.000279726	0.00684616	0.000250414	0.00639956	0.0645859	0.0069812	0.00164585
cg14411687	19	58010210	AC003005.4	-0.0170921	0.00028228	-0.0169135	0.000345565	-0.0131788	0.136891	-0.0191547	0.00055233
cg18683720	19	7694563	PET100	0.00447781	0.00028561	0.00455763	0.000216509	0.00452809	0.0603165	0.00439102	0.00224417
cg05718625	15	34517320	EMC4	0.0108551	0.000285734	0.0107775	0.000335269	0.00503477	0.306035	0.0136306	0.000307866
cg07571117	2	33824316	FAM98A	0.0107032	0.000287077	0.0107643	0.000282419	0.0319206	3.54807e-05	0.00178883	0.370839
cg12921481	1	158747277	OR6N2	-0.00919347	0.000289772	-0.00937212	0.000218273	-0.00207871	0.602796	-0.0123429	0.000151665
cg10724690	15	72690734	TMEM202	-0.0244321	0.000292795	-0.0246375	0.000262616	-0.0489093	4.44452e-06	-0.0135575	0.112495
cg10999312	14	36989936	NKX2-1	0.00434375	0.000299768	0.00435179	0.000305538	0.00517713	0.0279893	0.00388785	0.00516515
cg03224901	2	85086620	TRABD2A	-0.0106576	0.000300723	-0.0106893	0.000307147	-0.00557134	0.238936	-0.0131522	0.000468597
cg16682721	11	71931577	FOLR2	-0.0127532	0.000302233	-0.0128991	0.000257205	-0.0332827	2.53559e-06	-0.00371054	0.339532
cg15697710	12	50101027	FMNL3	0.00664097	0.00030559	0.00665444	0.000315102	0.00884712	0.008077	0.00540683	0.0145536
cg11501364	13	99851660	UBAC2-AS1	-0.023612	0.000306423	-0.0234984	0.000324324	-0.00542127	0.661166	-0.0308215	5.39315e-05
cg18801800	18	8612161	RAB12	-0.00647789	0.00030673	-0.00645854	0.000340128	-0.00995955	0.00362934	-0.00518845	0.013519
cg12416416	2	11344248	ROCK2	-0.0127253	0.000307103	-0.0125905	0.000349233	-0.0212134	0.000671074	-0.00863846	0.0443961
cg01944137	14	64974907	ZBTB1	-0.0224287	0.000308713	-0.0227411	0.000257754	-0.01841	0.102225	-0.0246068	0.00100957
cg15104066	12	90102578	ATP2B1	0.00739397	0.000309373	0.00749844	0.000250843	0.005637	0.119028	0.00818584	0.00117152
cg11363444	2	153079618	STAM2	-0.0139575	0.000311202	-0.0141664	0.000260424	-0.0140078	0.033378	-0.0135692	0.00456788
cg04768630	22	35696543	TOM1	0.00681088	0.000311295	0.00681645	0.0003311	0.00320744	0.360792	0.00808581	0.000286628
cg02639808	4	77997188	CCNI	0.00588013	0.000313054	0.00592669	0.00029024	0.00876652	0.0041533	0.00452668	0.0191664
cg20901874	14	75745470	FOS	0.00926179	0.000315119	0.00918119	0.000379738	0.00517604	0.258903	0.0110171	0.000433568
cg02840638	17	16395099	FAM211A	0.00649781	0.000316664	0.00658615	0.000249516	0.00806657	0.0138379	0.00577547	0.00808412
cg06876040	16	1462119	LA16c-312E8.2	-0.0307698	0.000320697	-0.0310982	0.000273602	-0.0274144	0.0841183	-0.0324809	0.0013904
cg16508714	10	98425110	PIK3AP1	-0.0153828	0.000321557	-0.0155748	0.000268156	-0.0212528	0.00724755	-0.012718	0.0117965
cg02077420	17	73513132	TSEN54	0.00430548	0.000324751	0.00425851	0.000388276	0.00264636	0.218269	0.00504836	0.000598624
cg15457506	11	117103201	PCSK7	0.00809817	0.000325838	0.00819131	0.000279923	0.00694562	0.0755075	0.00834403	0.00269422
cg06715160	16	69796165	WWP2	0.00580215	0.00032691	0.00579119	0.00035207	0.0121741	3.74811e-05	0.00289851	0.135815
cg23107691	1	10057303	RBP7	0.0058019	0.000329224	0.00580798	0.000348952	0.00703411	0.0216865	0.00528281	0.00565707
cg05709402	10	34661208	PARD3	-0.0130331	0.000330906	-0.0132048	0.00029091	-0.00153404	0.790815	-0.0184295	7.06167e-05
cg25621037	22	30988221	PES1	0.00757187	0.000331047	0.00759962	0.000320815	0.00720613	0.0714936	0.00772801	0.00183153
cg06361405	10	104434010	ARL3	0.00788186	0.000332611	0.00784227	0.000374976	0.00138681	0.697085	0.010826	0.000100953
cg19431579	17	66246732	AMZ2	-0.0186034	0.000333079	-0.0187828	0.000305085	-2.82339e-07	0.999965	-0.0272631	0.000103745
cg05399225	12	130934110	RIMBP2	-0.0240868	0.000333148	-0.0241085	0.000333068	-0.0125213	0.306715	-0.028896	0.000299008
cg19616309	17	21178854	MAP2K3	0.00548513	0.000335305	0.0054899	0.000347813	0.00286227	0.29646	0.00668794	0.000337919
cg06734271	4	164254111	NPY1R	0.00836275	0.000338054	0.00837726	0.00035932	0.00777279	0.0657084	0.00845959	0.00275068
cg11206526	20	44782126	RP5-998H6.2	0.0344485	0.000339895	0.0342015	0.000392255	0.031766	0.0722193	0.0360698	0.00172994
cg18256949	17	41477468	ARL4D	0.0165019	0.000339915	0.0165873	0.000332718	0.0188574	0.0271791	0.0154384	0.00459571
cg11315153	6	62996299	KHDRBS2	0.00408972	0.000343882	0.00415926	0.000282671	0.00232345	0.289099	0.00487411	0.00029378
cg16087023	5	153825786	SAP30L	0.00685495	0.000343931	0.00699516	0.000265411	0.00549854	0.108946	0.0073682	0.00159975
cg00499859	15	40987368	RAD51	0.0189852	0.000346335	0.0192022	0.000297756	0.0194852	0.0537601	0.018748	0.00258441
cg08761447	12	3982140	PARP11	0.0108868	0.00035176	0.0109194	0.000341531	0.0102131	0.0525556	0.0113516	0.0023734
cg06286028	10	103824819	HPS6	0.0142481	0.000355846	0.0141783	0.000408486	0.00409647	0.573642	0.0188363	8.53264e-05
cg23969972	1	84944881	RPF1	0.0132733	0.000356122	0.0133417	0.000349792	0.011148	0.112273	0.014127	0.00127251
cg06539091	10	116390942	ABLIM1	-0.0448145	0.000359905	-0.0451559	0.000343395	-0.0597353	0.0283907	-0.0354073	0.00605415
cg25653917	10	45470493	RASSF4	0.00955297	0.000366751	0.00959431	0.000367907	0.00247569	0.50268	0.012963	0.000309073
cg04304434	19	16305455	FAM32A	-0.0115154	0.000374006	-0.0116544	0.000335009	-0.00233764	0.532846	-0.0153304	0.00064351
cg13663945	5	81600712	ATP6AP1L	-0.0221507	0.000374668	-0.0221087	0.00040466	-0.0103241	0.371611	-0.0271731	0.000230426
cg26911220	1	228652478	HIST3H2BA	0.020844	0.000378526	0.0207857	0.000398027	0.00709744	0.472895	0.0269346	0.000226948
cg19115695	5	112041847	APC	-0.0139228	0.00038045	-0.0139635	0.000385458	-0.0143629	0.040436	-0.0136593	0.00400368
cg06876157	10	129197625	DOCK1	-0.0122126	0.000382258	-0.0122895	0.000381441	-0.0115412	0.0562078	-0.0126268	0.00278458
cg03839418	15	69597656	PAQR5	-0.00670689	0.000385017	-0.00672186	0.000378938	-0.00271909	0.428847	-0.0085378	0.000171134
cg00375964	4	146019130	ABCE1	0.00681132	0.000386156	0.00688682	0.000340316	0.00536155	0.121301	0.00713579	0.00198275
cg15034081	19	38893816	FAM98C	0.00636211	0.00039126	0.00631191	0.000439069	0.00781771	0.0177833	0.00570023	0.00833762
cg09319815	2	242794941	PDCD1	-0.00478022	0.000391782	-0.00485366	0.000326311	-0.00393962	0.105048	-0.00511033	0.00185778
cg11848592	6	32300765	C6orf10	-0.0126416	0.000393	-0.0125939	0.000445628	-0.0338006	2.42679e-05	-0.00366196	0.301178
cg21299211	17	72368259	GPR142	-0.0121485	0.000393126	-0.0122551	0.000370333	0.00160171	0.66826	-0.0181785	0.000152867
cg22969689	5	96845117	RP11-1E3.1	-0.0107051	0.000393402	-0.0108097	0.000337051	-0.0360512	6.74336e-08	0.000392451	0.895348
cg24919884	1	3380288	ARHGEF16	-0.0112331	0.000398972	-0.0113678	0.00033338	-0.0276583	0.000434343	-0.00446678	0.0833804
cg23489104	17	4099901	ANKFY1	-0.0128076	0.000399785	-0.0128506	0.000395537	-0.023284	0.0002716	-0.0080499	0.06708
cg10200629	6	34205665	HMGA1	0.00834527	0.000400594	0.00835038	0.000407312	0.00449883	0.263101	0.0098517	0.000770535
cg05838727	13	20437270	ZMYM5	0.00688853	0.000401456	0.00683265	0.000471732	0.00504563	0.169912	0.00777969	0.000731028
cg11145055	1	244624752	C1orf101	0.00521207	0.000405033	0.00527667	0.000352342	0.00343335	0.26265	0.00587266	0.000275097
cg05065162	8	74097802	RP11-956J14.2	-0.013677	0.000405046	-0.0139599	0.000284454	-0.0209325	0.00421713	-0.0100233	0.0270289
cg15498349	19	39574712	PAPL	0.011356	0.000405893	0.0114398	0.000378363	0.0269815	2.13031e-05	0.00436315	0.231157
cg07095459	8	53626238	RB1CC1	0.00367459	0.000408939	0.00366496	0.000431049	0.00217456	0.25363	0.00440376	0.000512564
cg15906799	11	62521418	ZBTB3	0.0177167	0.000414438	0.0176118	0.000453871	0.016683	0.0610619	0.0180585	0.00313719
cg00129481	9	35748386	GBA2	0.00308538	0.000417343	0.00307247	0.000471745	0.0012245	0.439825	0.0039427	0.000253256
cg25586860	10	102133232	LINC00263	0.00510394	0.000419124	0.00510409	0.000436308	0.00483268	0.0531846	0.00516963	0.00405699
cg21462097	1	249143290	ZNF672	-0.0119948	0.000420665	-0.0119577	0.000455073	-0.00731053	0.227413	-0.0142638	0.000556335
cg07401230	8	9763877	LINC00599	0.00632487	0.000425526	0.0063568	0.000407577	-0.00109932	0.686559	0.00965197	3.23142e-05
cg14193678	3	44666490	ZNF197	0.00544248	0.000425538	0.00542053	0.000470167	0.000515438	0.839384	0.00748528	0.00011847
cg05340844	15	90808742	RP11-697E2.6	0.0031838	0.000429338	0.00318937	0.00043737	0.0019747	0.247887	0.00368229	0.000675558
cg15076218	1	46599002	PIK3R3	0.0152885	0.00043035	0.0153175	0.000446605	0.00358756	0.443015	0.0203169	0.00086437
cg19013262	6	28304216	ZSCAN31	0.00678243	0.000430414	0.00684256	0.000392973	0.00605726	0.0953783	0.00715296	0.001615
cg26423331	2	74374909	BOLA3	0.00528655	0.000436349	0.0052667	0.000471507	0.00631654	0.0275513	0.00480499	0.00679143
cg06903569	6	28304108	ZSCAN31	0.0105744	0.000437017	0.0106503	0.000413061	0.0046644	0.406356	0.0131609	0.000197595
cg14631438	11	128732986	KCNJ1	-0.0120414	0.000438725	-0.0121988	0.000358933	-0.0079914	0.19934	-0.013854	0.000769974
cg16460466	15	69113988	SPESP1	0.0154697	0.000439103	0.0153523	0.000504568	0.0100782	0.201641	0.0177193	0.000887243
cg17852224	22	51042761	MAPK8IP2	0.0302716	0.000444346	0.0304095	0.000398883	0.0148042	0.387613	0.0376465	0.000111357
cg07634516	4	187647048	FAT1	0.00554934	0.000444634	0.00558167	0.000404218	0.00416596	0.172883	0.00602788	0.0010038
cg01565824	17	79361553	RP11-1055B8.4	0.00899695	0.000447675	0.00909285	0.000413654	0.00790343	0.0818241	0.00949462	0.00244368
cg17940762	5	126362092	2019-03-03	-0.0229706	0.00044915	-0.0229519	0.000479137	-0.0311156	0.00497587	-0.0188894	0.0203086
cg04076371	12	132991625	RP11-503G7.1	0.00937277	0.000450733	0.00941762	0.000448856	0.00371418	0.456609	0.011804	0.000174485
cg14154651	8	95652577	ESRP1	0.00683641	0.000451391	0.0067766	0.000483533	0.00864947	0.0179099	0.00597433	0.00973111
cg11472279	10	11059733	CELF2	0.0068619	0.000457941	0.00686162	0.000485431	0.0125875	0.000194688	0.00430631	0.0750244
cg17050984	5	14397222	TRIO	-0.0129408	0.000458821	-0.0129776	0.000420741	-0.00851988	0.192393	-0.0145418	0.00119251
cg20917322	3	48475754	CCDC51	-0.0354164	0.000458981	-0.0360423	0.000234878	-0.0737226	0.00119806	-0.0192114	0.0525425
cg24470332	13	54875232	RPL13AP25	-0.0155346	0.000460374	-0.0155963	0.00044324	-0.0201738	0.0141086	-0.0132727	0.011695
cg01468193	8	11853920	DEFB134	-0.0166368	0.000462279	-0.016662	0.000485869	-0.00400496	0.581686	-0.0218564	0.000378207
cg26453990	11	65655486	FIBP	0.00592778	0.00046248	0.00597863	0.000433148	0.0012154	0.683767	0.0080498	0.000100944
cg07150629	4	40059484	N4BP2	0.00442467	0.000469536	0.00445465	0.000453879	0.000337165	0.886511	0.00625979	3.6474e-05
cg22125902	1	26002535	MAN1C1	-0.0171182	0.000469884	-0.0174241	0.000339933	-0.0378099	0.000119195	-0.00785015	0.1489
cg04430204	2	219537816	STK36	-0.012971	0.000471671	-0.0131441	0.000400081	-0.024555	0.000774087	-0.00791657	0.0603843
cg23351030	6	31549043	LTB	0.0272376	0.000471913	0.0274001	0.000462878	0.0231722	0.134562	0.0291752	0.000969701
cg15333769	22	26983348	TPST2	-0.0128095	0.000474222	-0.0130695	0.000370749	-0.030349	0.000703007	-0.00555253	0.0780376
cg04187545	8	56987050	RPS20	0.0214643	0.000476578	0.0213359	0.000516717	0.0444868	0.000159325	0.0105155	0.13801
cg05004480	11	33757872	CD59	0.00549656	0.000480995	0.00546855	0.00054346	0.00310148	0.285881	0.00657511	0.000471468
cg16701105	15	66084815	RAB11A	0.00697398	0.000482994	0.00695757	0.000509186	0.0102792	0.00537799	0.00527755	0.0266309
cg07878378	8	56987195	CTA-397H3.3	0.00980651	0.000486592	0.00966952	0.000605034	0.00388395	0.470402	0.0121721	0.000203447
cg13623452	9	116638760	ZNF618	0.00456062	0.000486882	0.00451143	0.000586753	0.00677719	0.0061344	0.00352106	0.0234417
cg12727654	2	47143106	MCFD2	0.00928467	0.00048759	0.00929924	0.000515228	-0.00200219	0.628839	0.0144287	2.51863e-05
cg02423817	11	67203661	PTPRCAP	-0.0198427	0.000487921	-0.019738	0.000566872	-0.00621249	0.482114	-0.0255459	0.000500334
cg00348763	19	40696613	MAP3K10	0.0206269	0.000490119	0.0206231	0.000506109	0.00728836	0.467103	0.0258493	0.000445008
cg15736338	12	62586425	FAM19A2	0.0169597	0.000490612	0.0169495	0.000538328	0.0537169	7.55231e-05	0.00147612	0.554382
cg14786794	10	82669655	WARS2P1	-0.0151333	0.000493596	-0.0150937	0.000542958	-0.0325421	0.000419631	-0.00744996	0.107858
cg09685250	13	114305121	ATP4B	-0.0164612	0.000494098	-0.0165451	0.000501806	-0.0490298	2.54286e-06	-0.00170359	0.71512
cg06571753	5	151041431	SPARC	-0.0199256	0.000498064	-0.0201437	0.00044825	-0.0293483	0.00256235	-0.0148989	0.0351314
cg02189017	7	158933456	VIPR2	-0.0113614	0.000499371	-0.0114681	0.00045583	-0.0013785	0.747241	-0.0160353	0.000287411
cg07814763	7	73770020	CLIP2	-0.0231249	0.000499483	-0.0232501	0.000469117	0.0113274	0.2389	-0.0383287	1.10788e-05
cg11281377	13	21950690	ZDHHC20	-0.0272467	0.000500861	-0.027459	0.000478252	-0.0183737	0.192	-0.0308707	0.00112711
cg02197923	4	138622842	RP13-884E18.4	-0.0130055	0.000501112	-0.0130433	0.000504499	-0.00389213	0.549167	-0.0169225	0.00023205
cg00517001	7	50518170	FIGNL1	0.0211407	0.00050685	0.0210477	0.000581658	0.0120512	0.121041	0.0254817	0.0020098
cg14439950	11	64901879	SYVN1	0.00405825	0.000508133	0.00405517	0.000493863	0.00234829	0.278428	0.00480029	0.00063435
cg20133191	7	2638016	IQCE	0.0174263	0.000509083	0.0176861	0.000404667	0.014782	0.100457	0.0185655	0.00206285
cg04144218	7	69559531	AUTS2	-0.00665132	0.000509281	-0.00666926	0.000507929	-0.0050143	0.130936	-0.00715809	0.00242403
cg04257638	16	30710486	SRCAP	0.00669315	0.000509393	0.00660711	0.00062863	0.00360635	0.352266	0.00811514	0.000186869
cg19518104	8	70981345	PRDM14	0.0284433	0.000512256	0.0283665	0.000532837	0.0164274	0.309908	0.0334425	0.00031127
cg08498787	11	57250780	SLC43A1	0.0036018	0.000514955	0.00362743	0.000464566	0.00366857	0.0676064	0.00360632	0.00322396
cg04136259	7	1581522	AC093734.1	-0.0365558	0.000514995	-0.0368222	0.00045726	-0.0474761	0.0190404	-0.0315575	0.00972349
cg10396177	16	4588844	CDIP1	0.00504182	0.000515405	0.00511736	0.000425886	0.00315153	0.278329	0.00597617	0.000308849
cg26497185	10	125819893	CHST15	-0.0282349	0.00051715	-0.0286338	0.000435594	-0.0383157	0.00886773	-0.0240901	0.0139485
cg26031541	6	28304451	ZSCAN31	0.0105992	0.000518152	0.0106298	0.000533731	0.0108235	0.0735202	0.0105978	0.00219215
cg03617367	14	74226931	ELMSAN1	0.00518199	0.000518655	0.00521634	0.000499791	0.00633736	0.0283717	0.00468628	0.00716714
cg10453550	4	121763322	PRDM5	-0.0224309	0.000518949	-0.0224591	0.000490219	0.00159827	0.871953	-0.0326913	8.34688e-05
cg05867645	5	176778779	LMAN2	0.00704992	0.000521972	0.00704157	0.0005414	0.00491631	0.200604	0.0080869	0.000718301
cg20037773	12	45609616	PLEKHA8P1	0.0114154	0.000525663	0.0114042	0.00056911	0.0132771	0.0517947	0.0104971	0.00351323
cg02737068	2	73340007	RAB11FIP5	0.00627016	0.000525991	0.00631882	0.000475186	0.00828081	0.0137759	0.00541219	0.0121982
cg04056179	2	198380384	MOB4	0.00503809	0.000527158	0.00505418	0.000522094	0.00766491	0.00501952	0.00385207	0.0240832
cg17290526	17	61600384	KCNH6	0.00560353	0.0005332	0.00557125	0.000588654	0.00349701	0.243806	0.00661817	0.000642762
cg27601695	8	21911015	DMTN	-0.0179864	0.000536157	-0.0179865	0.000552211	-0.0304125	0.0010421	-0.0122016	0.0513312
cg02138264	5	172754465	STC2	0.00651116	0.00053888	0.00658981	0.000466343	0.00494828	0.155005	0.00711583	0.00150254
cg07180458	1	19600912	AKR7L	0.0309665	0.000539008	0.0311325	0.000525655	0.0358731	0.0328555	0.0286641	0.00663243
cg14615336	1	50489567	AGBL4	0.00707916	0.000542773	0.00712023	0.000539051	0.0176498	0.000113586	0.00231107	0.254666
cg24790471	12	96185283	NTN4	0.0297233	0.000545612	0.0299639	0.000526533	-0.00101355	0.929253	0.0431268	0.000189191
cg18312118	1	10407803	KIF1B	-0.0177513	0.000545675	-0.017895	0.000503723	-0.0174086	0.0600318	-0.0183891	0.00301103
cg00971369	8	142263802	SLC45A4	-0.0182987	0.000547564	-0.0183718	0.00050942	-0.0324156	0.000800606	-0.0120529	0.0574561
cg20192362	15	90118624	RP11-429B14.1	0.00481697	0.000547638	0.00482176	0.000565539	0.00240544	0.33912	0.0059278	0.000465996
cg01164141	5	55977468	AC022431.2	-0.0212959	0.000548132	-0.0215688	0.000475473	-0.0320438	0.00275914	-0.0161468	0.0323439
cg16224104	6	31731740	SAPCD1	-0.0247909	0.000551945	-0.0247882	0.000578731	-0.0305648	0.0266955	-0.0213928	0.00987873
cg12253830	12	22487668	ST8SIA1	0.00606467	0.000556859	0.00606812	0.000590423	0.00815539	0.0102416	0.00504541	0.0176718
cg22573696	6	33216663	HCG25	0.0106207	0.000558529	0.0106477	0.00058061	0.00763368	0.181369	0.0119548	0.00107037
cg09542745	10	99531164	SFRP5	0.00593198	0.000559353	0.00593572	0.000591059	0.00290213	0.392436	0.00726896	0.000229414
cg19587168	10	120925186	SFXN4	0.00527971	0.000567001	0.00528021	0.000583492	0.00496273	0.083163	0.00539072	0.00299732
cg24867146	1	36273870	AGO4	0.00887461	0.00056851	0.00888799	0.000582767	0.00869559	0.0717437	0.00893041	0.00348343
cg27569321	3	128968106	COPG1	0.00393852	0.000570211	0.00389329	0.000699057	0.00632629	0.0068342	0.00295484	0.0215893
cg11489580	4	76598793	G3BP2	0.00431563	0.000571676	0.00434421	0.000550123	0.00390753	0.111581	0.00458027	0.00166517
cg03151529	12	124248926	DNAH10	-0.00775899	0.000571831	-0.00773573	0.000635668	-0.00294843	0.47725	-0.00978669	0.00028291
cg08662766	19	4536321	CTB-50L17.14	-0.0121613	0.00057255	-0.0123043	0.000506558	-0.00999612	0.120094	-0.0134511	0.00147589
cg15437432	5	177018986	TMED9	0.0058267	0.000572765	0.00580857	0.000583861	0.0033564	0.27591	0.00684926	0.000791881
cg09040552	2	216298121	FN1	-0.0299628	0.000574637	-0.030052	0.000573568	-0.0433097	0.00522358	-0.0232802	0.0266695
cg02030913	6	31515391	NFKBIL1	0.0172164	0.000576362	0.0172628	0.000547795	0.013485	0.189626	0.019064	0.000564292
cg26117023	2	74782096	DOK1	0.00498418	0.000580217	0.00493318	0.000667122	-0.00347612	0.197043	0.00881137	2.61231e-07
cg25034274	15	81282230	MESDC2	0.0109342	0.000580268	0.0108424	0.000660074	0.0180378	0.00166406	0.00787029	0.0400122
cg23398886	19	16308494	AP1M1	0.00737642	0.000581981	0.00739357	0.000567043	0.00479956	0.192756	0.00835122	0.00168541
cg10512748	1	28844557	RCC1	0.00525752	0.000583115	0.00527183	0.000586425	0.00629063	0.0440723	0.00486374	0.00442769
cg21606329	11	369160	B4GALNT4	0.0214078	0.000583967	0.0214815	0.000543608	0.0126485	0.283067	0.0246801	0.000713519
cg02366479	1	235530811	TBCE	0.00762708	0.000586817	0.00762773	0.000591089	-0.00062103	0.838927	0.0112918	0.000143182
cg19239848	20	10198391	SNAP25-AS1	0.00826846	0.000589629	0.00839294	0.000514579	0.00760841	0.0865218	0.00866998	0.00231158
cg25059751	15	28365741	HERC2	-0.0221173	0.000592108	-0.0224646	0.000495255	-0.000304913	0.978383	-0.0308034	8.5549e-05
cg03583812	2	61244620	PEX13	0.00646817	0.000593025	0.00650247	0.000557392	0.00162061	0.662726	0.00865547	5.96637e-05
cg16874579	2	60776713	BCL11A	0.00497121	0.000593695	0.00492572	0.00067524	0.00405241	0.149016	0.00533801	0.0015052
cg07835094	1	227127075	ADCK3	0.0191307	0.00059417	0.0190251	0.000624468	0.010008	0.295401	0.0230181	0.000866196
cg22819824	10	115618670	NHLRC2	-0.0195475	0.000594504	-0.0193591	0.000702736	-0.00577552	0.615158	-0.0256343	6.08282e-05
cg20587188	15	23082284	NIPA1	-0.0342898	0.000595829	-0.0350636	0.000460041	-0.0430336	0.0177703	-0.0293146	0.0140573
cg06436673	1	163074088	RGS5	-0.00701178	0.000599228	-0.00710574	0.000512802	-0.0116192	0.00146995	-0.00506339	0.0402489
cg10648623	7	89866283	STEAP2	-0.0154161	0.000599292	-0.0155288	0.000536118	-0.0133526	0.0934828	-0.0165695	0.0023607
cg15965383	1	221335745	RP11-453O22.1	-0.0148873	0.00060008	-0.0150451	0.000476652	-0.0201049	0.0115759	-0.0127229	0.0142071
cg04055847	7	100487800	ACHE	0.0114508	0.000600908	0.0113554	0.000709514	0.00783018	0.175121	0.0130783	0.00149934
cg16916914	17	73749694	ITGB4	0.0151888	0.000601555	0.0152292	0.00056842	0.0199257	0.0245078	0.0134684	0.00658929
cg03735888	19	58951602	ZNF132	0.00844356	0.00060172	0.00834564	0.000726744	0.00192354	0.646252	0.0113989	0.000195722
cg27090024	11	67889237	CTD-2655K5.1	0.0215459	0.000602241	0.0213562	0.000705912	0.0409566	0.00129308	0.012433	0.0756491
cg08781738	8	117876328	RAD21	-0.0181859	0.000607528	-0.0182424	0.000574456	-0.0175782	0.0657845	-0.0180011	0.00494187
cg00018044	18	19109496	ESCO1	-0.0213559	0.000611058	-0.0212707	0.000665412	-0.0253085	0.0204051	-0.0196329	0.0103289
cg07360021	6	151186904	MTHFD1L	0.00520164	0.000611676	0.00523689	0.000570309	0.00211221	0.43005	0.00666371	0.000371423
cg07351322	7	104738380	KMT2E	-0.0121811	0.00061673	-0.0123276	0.000515811	-0.0188888	0.00374504	-0.00917928	0.0314306
cg09671951	10	104556332	WBP1L	0.0185557	0.000617416	0.018493	0.000645374	0.00937594	0.356004	0.0230059	0.000318663
cg15185717	10	75118639	TTC18	0.00717662	0.000618136	0.00731515	0.000499428	0.00901542	0.0238421	0.00631932	0.0100599
cg07158495	5	130495016	HINT1	-0.0160416	0.000618153	-0.016471	0.000412315	-0.00840558	0.337601	-0.019466	0.000411567
cg21634933	11	10952255	ZBED5-AS1	0.00606489	0.000618455	0.00604098	0.000684636	0.00399628	0.205203	0.00702173	0.00118528
cg18519308	5	33892621	ADAMTS12	-0.0232651	0.000618962	-0.023483	0.000571668	-0.0211608	0.0671673	-0.0244325	0.00385242
cg09320971	2	42068068	AC009413.2	0.00793468	0.000623152	0.00790435	0.000692772	0.0168038	4.93441e-05	0.00411482	0.143168
cg26551146	6	169013705	SMOC2	-0.00776777	0.000623298	-0.00783619	0.000588762	9.0309e-06	0.997385	-0.011089	0.000392912
cg03721622	8	78478065	RP11-38H17.1	-0.0283907	0.000624671	-0.0287686	0.000421069	-0.0492015	0.000476808	-0.0203028	0.0465197
cg03996465	13	53226743	SUGT1	0.00401927	0.000625322	0.00402677	0.000625244	0.00308143	0.156982	0.00441485	0.00175085
cg04084172	5	162864824	CCNG1	0.00839008	0.000627014	0.00835723	0.000681137	0.00247411	0.548981	0.0110625	0.000297989
cg07880337	3	194304578	TMEM44-AS1	0.0176904	0.000627989	0.0178099	0.000624189	0.0561876	2.53539e-05	0.000711458	0.853363
cg04844977	3	125691054	ROPN1B	0.00466024	0.000629319	0.00471639	0.000545866	0.0069833	0.00604019	0.0035951	0.0266512
cg06032329	6	135376137	HBS1L	0.00702585	0.000630426	0.00701442	0.000651325	0.0114995	0.00538649	0.00514101	0.0258332
cg00178149	3	39093426	WDR48	0.00364625	0.000633012	0.00363685	0.000690061	0.0027316	0.195313	0.00405328	0.00103718
cg16549308	1	236228755	NID1	0.00989283	0.000633763	0.00990822	0.000657741	0.00732289	0.15731	0.0107658	0.0021723
cg24255928	10	97802966	ENTPD1-AS1	0.0053505	0.000635679	0.00538556	0.000599243	0.00201536	0.496629	0.00673737	0.000258986
cg24969685	21	37429550	SETD4	-0.024917	0.000636086	-0.025151	0.000576455	-0.0252338	0.0569958	-0.0249223	0.00451611
cg06211272	1	59012675	OMA1	0.00631641	0.000636154	0.00636566	0.000597775	0.00823117	0.0145663	0.00554992	0.012794
cg14931304	3	160167551	TRIM59	0.00838845	0.000640337	0.00836886	0.000702869	0.00543895	0.155883	0.0097407	0.00213036
cg16382382	1	92351047	TGFBR3	0.00627553	0.000642863	0.00628465	0.00063709	0.00325713	0.34641	0.00734752	0.000654288
cg02900332	10	31892190	RP11-472N13.2	0.00507937	0.00064305	0.0050226	0.000780336	0.00270744	0.305645	0.00617334	0.000737601
cg24057041	19	54685190	MBOAT7	-0.0158798	0.000646431	-0.0161221	0.000567731	-0.0187833	0.0285717	-0.0147469	0.00773281
cg12041459	6	56878457	BEND6	-0.0147064	0.000646503	-0.0147661	0.000646464	-0.0245236	0.00112087	-0.0105262	0.0471691
cg12551394	12	115849206	RP11-116D17.1	-0.0109299	0.000648757	-0.0108718	0.00072509	-0.0145907	0.00852628	-0.00945038	0.0170062
cg16025094	5	175298655	CPLX2	0.00621748	0.000651245	0.0063294	0.000520518	0.00408829	0.213632	0.00713937	0.00125592
cg09338809	11	10879663	ZBED5	0.00572687	0.00065323	0.00565055	0.000773767	0.00474502	0.129295	0.00612807	0.00225223
cg19433341	8	21900337	FGF17	0.0210914	0.00065481	0.0210726	0.000710084	0.0193914	0.0978875	0.0217744	0.00268039
cg00971891	3	88199395	C3orf38	0.00481225	0.000655411	0.0048675	0.000604629	0.0029353	0.28779	0.00564003	0.000589573
cg27147556	17	41477350	ARL4D	0.0171722	0.000655547	0.0170702	0.000689435	0.0154311	0.115165	0.0173718	0.00261026
cg01834541	1	10651801	PEX14	-0.00559611	0.000657588	-0.0057231	0.000446984	0.000238791	0.93047	-0.0082722	5.8568e-05
cg08432452	11	64658936	MIR194-2	-0.0129141	0.000660214	-0.0131617	0.000518392	-0.00631462	0.253002	-0.0157761	0.00159446
cg06813486	11	76852813	MYO7A	-0.00886326	0.000664922	-0.00897176	0.000602518	0.00122417	0.687012	-0.0134456	0.00019767
cg10220595	19	44529541	ZNF222	0.00396148	0.000664927	0.00398056	0.000648687	0.002642	0.204746	0.00458488	0.00129812
cg14675211	2	100938903	LONRF2	0.00697262	0.000666187	0.00694821	0.000745563	0.00402166	0.324151	0.00842885	0.000244579
cg26428054	12	49484058	RP11-386G11.8	0.00961168	0.000667113	0.00958366	0.000705022	0.00866481	0.134956	0.0101836	0.00111971
cg24132554	14	58708762	C14orf37	-0.00623371	0.000668753	-0.0061946	0.000705791	-0.0027609	0.36453	-0.00813204	0.000355473
cg24420093	11	6947085	ZNF215	-0.0215123	0.000669389	-0.0220151	0.000509459	-0.0146353	0.204889	-0.0245459	0.00115335
cg20886049	11	76493545	TSKU	-0.025959	0.000675026	-0.0262764	0.000617966	-0.0455001	0.0012221	-0.016853	0.063858
cg13827970	14	55369959	GCH1	0.0171518	0.000675163	0.0171159	0.000703234	0.0149761	0.085013	0.0180687	0.00364639
cg07737964	2	3504430	ADI1	-0.00514274	0.000676848	-0.00520573	0.000592073	-0.000221145	0.919922	-0.00750504	0.000177026
cg09114584	16	25122831	RP11-449H11.1	0.00813771	0.000678516	0.00808663	0.000739741	0.00190702	0.681776	0.0109987	7.11288e-05
cg14298379	6	16128926	MYLIP	0.00343834	0.000678541	0.00348538	0.000561557	0.00341065	0.0541448	0.00334759	0.00800827
cg05099512	14	89020926	PTPN21	0.00611391	0.000679016	0.00607802	0.000734151	0.00622989	0.0567654	0.00596321	0.00625856
cg21138752	6	28303932	ZSCAN31	0.00675607	0.000681236	0.00682643	0.000637183	0.0096894	0.0209145	0.00555028	0.00978739
cg00253900	16	1112075	SSTR5-AS1	-0.0106631	0.000681251	-0.0107167	0.000662456	-0.00306468	0.495833	-0.0140753	0.000608902
cg23430644	11	65383542	PCNXL3	0.0061594	0.00068166	0.00628756	0.000540526	0.00439729	0.192587	0.00684975	0.00155254
cg07111778	15	45932303	SQRDL	-0.00820846	0.000686576	-0.00823824	0.000663202	-0.0178355	0.000462661	-0.00400988	0.118733
cg03234970	16	718270	RHOT2	0.00385496	0.000686798	0.00382072	0.000778486	0.00430256	0.0391247	0.00358161	0.00930686
cg24866320	6	158703163	RP11-732M18.3	-0.0212956	0.000687999	-0.0212291	0.000721827	-0.0230026	0.0367813	-0.0210806	0.00578176
cg01871428	19	11999130	ZNF69	0.00935795	0.00069151	0.00933641	0.000753625	0.0159179	0.00302174	0.00614333	0.0526833
cg21931419	14	74893169	SYNDIG1L	0.0234183	0.000697308	0.0237151	0.00051466	0.0339887	0.00695842	0.0194579	0.0183145
cg23763736	17	31620378	ASIC2	0.00584542	0.000700287	0.00580642	0.000790485	0.0058805	0.0740362	0.00573792	0.00448478
cg22471075	22	49765229	C22orf34	0.043219	0.000703033	0.0425458	0.000811602	0.0361946	0.135976	0.0462746	0.00180027
cg26611508	13	88788987	RP11-545P6.2	-0.0116823	0.00070356	-0.0116767	0.000750726	0.00282509	0.414892	-0.0180617	0.000215542
cg10092265	17	7311742	NLGN2	0.0302904	0.000704406	0.0298472	0.000826293	0.0232477	0.165034	0.0333593	0.00146817
cg14435092	2	27294713	OST4	0.00573648	0.000706376	0.0057272	0.000720429	0.00405517	0.178953	0.00658083	0.00148957
cg05571448	4	102227740	PPP3CA	-0.032977	0.000707227	-0.0332886	0.000670199	-0.0172793	0.283923	-0.0393403	0.00126361
cg24114556	17	44897431	WNT3	0.0270471	0.000708262	0.0268598	0.00080536	0.0240638	0.123765	0.028726	0.00167113
cg15130302	12	110338287	TCHP	0.00496327	0.000708746	0.00489801	0.000839179	0.00464914	0.0979636	0.0050915	0.00303937
cg15795544	11	62647023	SLC3A2	-0.0209971	0.00070905	-0.0212345	0.000644449	-0.0298579	0.00735135	-0.0169265	0.0243079
cg09974136	11	107799091	SLC35F2	0.00449288	0.000710092	0.00450998	0.000666595	0.00352571	0.155338	0.00497575	0.00170656
cg00954566	10	102106405	RP11-34D15.2	0.0114607	0.000710992	0.0114401	0.00077804	0.00442688	0.450467	0.0143298	0.000609449
cg07773022	8	68256273	RP11-7F18.2	0.00668339	0.000711866	0.00676403	0.000629205	0.00751549	0.0330163	0.00644135	0.00725664
cg12780286	3	121553586	IQCB1	0.00549303	0.000713458	0.00553329	0.000670645	0.00450193	0.139316	0.00584384	0.00228616
cg07016060	10	134505029	INPP5A	-0.00956299	0.000716332	-0.00959977	0.000707536	-0.0097589	0.0539898	-0.00972268	0.00413594
cg13575139	3	58456976	RP11-359I18.5	-0.0237876	0.000717763	-0.0237491	0.000757543	-0.0281037	0.0223828	-0.0210486	0.01444
cg14957214	22	31742739	AC005003.1	0.00701558	0.000719232	0.00709391	0.000666711	-0.000916607	0.803097	0.0104751	3.27274e-05
cg17284326	13	98749760	FARP1	-0.013815	0.000720369	-0.0141201	0.000532082	0.00283473	0.520154	-0.0213907	0.000183739
cg13974534	9	71652532	FXN	-0.0169723	0.000720998	-0.0169054	0.000672687	-0.0220163	0.0125371	-0.0143909	0.019127
cg20554312	14	94547496	DDX24	0.00347464	0.000722611	0.00351086	0.000674753	0.00451791	0.0214915	0.00298981	0.0138851
cg00230665	2	197790943	PGAP1	0.00222256	0.00072352	0.0022288	0.000712985	0.00124418	0.34395	0.00268169	0.000531515
cg15577822	1	246747488	CNST	-0.0160448	0.000724114	-0.0160822	0.000729287	-0.00904037	0.273751	-0.0189685	0.00111263
cg14361148	7	51499447	CTD-2021A8.3	-0.00949789	0.000725398	-0.00944144	0.000821721	-0.0170717	0.00148442	-0.00601498	0.0658903
cg17721249	1	203598594	ATP2B4	0.00990647	0.000726257	0.00989233	0.000774102	0.0145013	0.00817902	0.00755814	0.0279773
cg25983144	9	132244665	RP11-65J3.14	0.0129291	0.00072739	0.0129817	0.000717705	0.0240085	0.000499609	0.00796258	0.0830896
cg02890030	14	102414739	RP11-1017G21.5	0.00985157	0.000727863	0.00976123	0.000855432	0.0101829	0.0619635	0.00978115	0.00450041
cg10308682	20	5931622	MCM8	0.00342837	0.000729616	0.00339968	0.000853763	0.0044205	0.0169127	0.00296828	0.0159607
cg06215457	13	46190028	FAM194B	0.00722459	0.000730871	0.00717157	0.000806116	0.00910976	0.0170671	0.00660168	0.0109445
cg04528217	6	32122484	PPT2-EGFL8	0.00312066	0.000731208	0.00310588	0.000799294	0.00212409	0.220715	0.00357673	0.00132237
cg18314814	2	98611695	TMEM131	0.00490348	0.000732085	0.00484941	0.000865503	0.00840809	0.00166834	0.00343862	0.0477125
cg18368487	10	128994702	DOCK1	0.00622209	0.000736595	0.00629944	0.000656013	0.00389577	0.237299	0.00730691	0.00112467
cg17597176	6	155635859	TFB1M	0.014927	0.000737757	0.0150922	0.000655997	0.00537194	0.501845	0.0190024	0.000361984
cg06523022	16	86541766	FENDRR	0.00431318	0.000742536	0.00434536	0.000706802	0.00525556	0.0366625	0.00408015	0.00536715
cg05597008	22	24110129	CHCHD10	0.0131062	0.000744187	0.0130674	0.000827209	0.0262615	0.000126152	0.00699547	0.139748
cg23967293	6	37550213	MIR4462	-0.0121027	0.000744674	-0.0121311	0.000781592	-0.00143607	0.711965	-0.0169963	0.000733134
cg25335229	19	52643207	CTC-471J1.8	0.0107878	0.000750161	0.0108874	0.000685597	0.00395645	0.486822	0.0140377	0.000313028
cg05981406	8	143459479	TSNARE1	-0.0138545	0.000751049	-0.01393	0.000738229	-0.0131469	0.0497231	-0.0138531	0.00768615
cg07127945	18	45688278	ZBTB7C	0.00687059	0.000751174	0.00684952	0.000769884	0.00495988	0.147287	0.0075736	0.00264134
cg10747023	7	140774559	TMEM178B	0.0068401	0.000751297	0.00688025	0.000744195	0.00752418	0.0420051	0.00648428	0.00803574
cg18639405	3	51422445	MANF	0.0043028	0.000752393	0.00434599	0.000690393	0.005444	0.0352926	0.00376455	0.00891104
cg02103918	2	112936096	FBLN7	-0.010511	0.000752583	-0.0106962	0.000632728	-0.00517967	0.177295	-0.0126299	0.00306284
cg03412784	11	86143260	PTP4A1P6	-0.00580273	0.000753881	-0.0057955	0.000771844	-0.00592864	0.0663346	-0.00569752	0.00541934
cg01815035	1	180601046	XPR1	0.00638552	0.00075607	0.00634926	0.0008069	0.0010839	0.757319	0.00873857	0.00010987
cg10225491	17	3571916	TAX1BP3	0.0100849	0.000757475	0.010098	0.000792741	0.0218386	0.00020702	0.00470936	0.167627
cg03592411	6	31828014	NEU1	-0.0123327	0.000762453	-0.0126178	0.000538799	-0.0191943	0.00661516	-0.00923417	0.0301481
cg16432235	1	41976593	HIVEP3	-0.00620687	0.000762528	-0.00626301	0.000693915	-0.00585633	0.0486255	-0.00650093	0.00588127
cg12302829	15	63341214	TPM1	0.00636316	0.000765325	0.0063831	0.000764506	0.00427753	0.230212	0.0071692	0.00130913
cg12933521	19	11280913	KANK2	-0.0198059	0.000765696	-0.0197882	0.00079932	-0.0116841	0.216388	-0.0232877	0.00188635
cg15496956	1	47701206	TAL1	0.0200158	0.000766377	0.0198044	0.000831131	0.0217707	0.0575953	0.0191814	0.00553461
cg12022895	7	149570992	ATP6V0E2	0.00340265	0.000772996	0.00344622	0.000669921	0.00536775	0.00311227	0.00252716	0.0428005
cg23748035	12	118574268	PEBP1	0.00650427	0.000773221	0.00653099	0.000760205	0.0112628	0.00104349	0.00431044	0.064765
cg22026376	5	96034227	CAST	-0.00715616	0.000776307	-0.00717193	0.000742135	-0.0064418	0.101363	-0.0072156	0.00436912
cg23897927	2	237117786	AC079135.1	-0.0118694	0.000780084	-0.0120484	0.000643288	-0.0242259	0.000524833	-0.006536	0.1032
cg02286329	1	152040891	SPTLC1P4	-0.0110924	0.000780913	-0.0111175	0.000762184	-0.010396	0.0494713	-0.0115888	0.00579519
cg04367216	11	128737201	KCNJ1	-0.0118132	0.000789265	-0.0117118	0.000882274	-0.00824195	0.19918	-0.0131412	0.00183848
cg24149806	17	7308003	NLGN2	0.0090961	0.00078952	0.00914536	0.000765135	0.00639468	0.182198	0.0102339	0.00201013
cg08935118	15	35014229	GJD2	0.0129703	0.000791376	0.0129298	0.000857616	0.01443	0.069579	0.0125825	0.00316643
cg19038451	6	150386146	ULBP3	-0.0213225	0.00079446	-0.0213388	0.000857656	0.0102802	0.375678	-0.0353219	3.28778e-06
cg00715241	17	4891081	RP5-1050D4.5	0.00991006	0.000797162	0.00980109	0.000954994	0.0040007	0.464772	0.0125011	0.00039536
cg19239148	19	34663206	LSM14A	0.00547962	0.000797712	0.00547354	0.000831252	0.0079301	0.00798729	0.0044646	0.0232831
cg07148167	15	29403393	APBA2	-0.00977169	0.000801095	-0.00994569	0.000634863	0.00312299	0.50861	-0.0157788	1.76644e-05
cg26363603	5	175815572	NOP16	0.00659214	0.000801655	0.00658734	0.000844348	0.0075041	0.0388867	0.00622518	0.00831377
cg15014369	7	18393351	HDAC9	-0.0192583	0.000806903	-0.0193091	0.000827813	-0.0467595	0.000406511	-0.00711549	0.20147
cg06683021	4	9475346	AC116655.1	-0.0653495	0.000809385	-0.0641175	0.00103445	-0.00525092	0.87191	-0.0915772	0.000177471
cg03900492	7	157345659	PTPRN2	-0.00747563	0.000809869	-0.00763444	0.000633989	-0.0122429	0.0011978	-0.00539742	0.0532723
cg10362542	17	77179709	RBFOX3	0.00452038	0.000812277	0.0044851	0.000937923	0.00140944	0.581487	0.0059345	0.000200776
cg16555761	1	38455748	SF3A3	0.00357974	0.000813608	0.00359699	0.000771161	0.00192111	0.336632	0.00430525	0.00078677
cg19251549	1	26496407	ZNF593	0.00594657	0.000815232	0.00599711	0.000730464	0.00602521	0.0497612	0.00604078	0.00622075
cg25134818	7	16690052	BZW2	-0.0164632	0.000818257	-0.0165699	0.000791212	-0.00838505	0.292271	-0.020531	0.000996198
cg01257194	9	116161247	ALAD	-0.015748	0.000822142	-0.0160806	0.000594322	-0.0152615	0.0829595	-0.0161228	0.00381553
cg06880108	1	111021908	CYMP	-0.00478691	0.000823072	-0.00491377	0.000556712	-0.00757513	0.0103224	-0.00356671	0.0231234
cg11409081	6	36568488	SRSF3	-0.0191614	0.000826463	-0.019179	0.0008641	-0.0128861	0.22073	-0.0221264	0.00119892
cg18075315	12	106988393	RFX4	0.0252019	0.000831774	0.0249009	0.000943143	0.00308269	0.818722	0.0345261	0.000156148
cg06068392	3	119315590	PLA1A	-0.00812683	0.000835626	-0.00826403	0.000680885	-0.00748392	0.103826	-0.00844448	0.00306967
cg21564289	3	172018688	FNDC3B	-0.02495	0.0008376	-0.0247254	0.000950536	-0.0345131	0.012599	-0.0204164	0.0214525
cg12997867	7	1485096	MICALL2	-0.00977586	0.000838787	-0.0100817	0.000540356	-0.0111736	0.0289871	-0.00904434	0.0119941
cg11974722	19	11486287	SWSAP1	0.00513818	0.00084067	0.00523671	0.000613665	0.00648678	0.0302129	0.00466004	0.00914247
cg05598969	1	65432439	JAK1	0.00667959	0.000841636	0.00674655	0.000761918	0.00699038	0.0692106	0.00639296	0.00619146
cg27093645	12	57482538	NAB2	0.00546322	0.000844802	0.00548395	0.000860735	0.000466245	0.870414	0.00768624	0.000136591
cg14919260	19	38206160	CTD-2528L19.4,ZNF607	-0.0099451	0.000846961	-0.00981144	0.000991651	-0.00812244	0.158062	-0.0108711	0.00159309
cg11204778	6	32862252	HLA-Z	0.0028245	0.000847343	0.00284138	0.000784368	0.00181491	0.250731	0.00326873	0.00145714
cg08567498	19	51307937	C19orf48	0.0172006	0.000847378	0.0172315	0.000862951	0.015327	0.00394713	0.017782	0.0145446
cg02060443	6	158734762	TULP4	-0.0163452	0.0008504	-0.0163168	0.000850961	-0.0051324	0.574803	-0.0211085	0.000255116
cg15739955	19	14183651	hsa-mir-1199	0.00530883	0.00085339	0.00531148	0.000886758	0.00646959	0.0274349	0.00476653	0.012182
cg16524762	1	40627076	RLF	0.00752891	0.000854875	0.00747626	0.000951266	0.00855432	0.0385851	0.00721512	0.00789312
cg11933779	17	43339040	SPATA32	0.00806488	0.00085714	0.00803656	0.000927381	0.00992702	0.026126	0.00742512	0.0103045
cg01617425	3	47844262	DHX30	0.00510712	0.000858169	0.00506213	0.00100375	0.000380194	0.876943	0.00713017	0.000286459
cg14897683	14	55807184	FBXO34	-0.0186347	0.000858699	-0.0185696	0.00094828	-0.001914	0.835885	-0.0258722	0.000213579
cg09652807	17	2652918	RP11-74E22.4	0.0103372	0.000858795	0.0101708	0.00103075	0.0127146	0.0255576	0.00929481	0.012408
cg19000879	17	1552435	RILP	0.00600458	0.000861195	0.00595738	0.000921422	0.00675746	0.0491817	0.00564766	0.00750048
cg19459056	22	36014303	MB	-0.0158927	0.000861772	-0.0160974	0.00076442	-0.0100093	0.274882	-0.0178589	0.00121639
cg27145458	2	215362367	VWC2L	-0.0102622	0.000861888	-0.0104473	0.000665239	-0.00584902	0.285125	-0.0121811	0.00112419
cg12989217	12	26379648	SSPN	0.00267112	0.000862201	0.00267639	0.000888189	0.00276764	0.081423	0.00262252	0.00540785
cg00618087	17	16282382	UBB	-0.0132307	0.000864297	-0.0133079	0.000758248	-0.0490604	6.78524e-08	0.00215813	0.553512
cg13305476	1	172607441	FASLG	-0.0122531	0.000870261	-0.0124813	0.000667881	-0.00351473	0.572333	-0.0159223	0.000508131
cg14419310	9	85677330	RASEF	0.0079977	0.000873229	0.00797274	0.000940868	0.00617619	0.165685	0.00899323	0.0016846
cg18460809	6	57048049	BAG2	-0.014493	0.000875685	-0.0147335	0.000703999	-0.0110035	0.141143	-0.0160464	0.00279987
cg02548368	5	96452274	LIX1	-0.012621	0.000877415	-0.0129231	0.00059004	-0.00479092	0.429004	-0.0159946	0.00099201
cg23982436	3	186287906	TBCCD1	0.00704963	0.000879942	0.00696655	0.00103873	0.00569651	0.130489	0.00766237	0.00303489
cg15310506	20	48549978	RNF114	-0.0232919	0.00088022	-0.0234172	0.000869493	-0.0334312	0.0083342	-0.0193248	0.0219588
cg25971440	7	108166545	PNPLA8	0.00399888	0.000882673	0.00397368	0.000991856	0.00161619	0.478853	0.00505506	0.000395873
cg23092358	4	147443662	SLC10A7	0.00487175	0.000883411	0.0048229	0.00101775	0.00755794	0.00443448	0.0038039	0.030787
cg06633429	5	76941396	OTP	0.0103499	0.000885252	0.0102887	0.000947838	0.00713804	0.211086	0.0117459	0.00162461
cg21862903	15	40734369	BAHD1	0.00568526	0.000885332	0.00565591	0.00098412	0.00649589	0.0350451	0.00529069	0.0111415
cg09101902	10	49863809	ARHGAP22	0.0186839	0.000887052	0.0185091	0.00103779	0.0291677	0.000438095	0.0140212	0.0569784
cg26309964	19	33729864	SLC7A10	-0.0210806	0.000887504	-0.0210432	0.00097172	0.00320484	0.760382	-0.0318977	5.38856e-05
cg27582994	1	32670927	CCDC28B	0.0124518	0.000889289	0.0125479	0.000816469	0.00649771	0.342379	0.0151066	0.000786261
cg00179663	4	92189705	CCSER1	-0.0184686	0.000891545	-0.0187755	0.0007466	-0.00149269	0.870756	-0.026092	0.000190894
cg15052019	19	19431593	SUGP1	0.00447441	0.000892361	0.00450648	0.000852369	0.00308652	0.21997	0.00492983	0.002125
cg01494551	6	28367070	ZSCAN12	0.00480807	0.000893368	0.00484558	0.000837721	0.00436041	0.0990369	0.00513949	0.00313849
cg26782261	15	39463274	RP11-265N7.2	-0.0125852	0.000894854	-0.0127356	0.000774952	-0.0114905	0.0933316	-0.0128919	0.00476345
cg04185861	1	154377809	IL6R	0.00481937	0.000895456	0.00488378	0.000788005	0.00377297	0.165301	0.00511754	0.00299019
cg15136568	1	154938439	SHC1	-0.00920489	0.000896189	-0.0093485	0.000749462	-0.00258645	0.531035	-0.0123157	0.000647695
cg08641078	12	120313949	CIT	-0.0154522	0.000896426	-0.0157085	0.000736017	0.00634929	0.22695	-0.0252701	8.16885e-05
cg05628771	19	42498642	ATP1A3	0.0139334	0.000900177	0.0139263	0.000904729	0.0119817	0.120546	0.0148227	0.00314314
cg25369980	5	73937328	HEXB	0.00392252	0.000901592	0.00392401	0.000923231	0.00558357	0.012524	0.00315655	0.0248017
cg21230503	5	139085173	CTB-35F21.1	-0.0257427	0.000902371	-0.026267	0.000715165	-0.0236656	0.103149	-0.0265353	0.00371418
cg18595137	13	39458059	FREM2	-0.0218934	0.00090241	-0.0219056	0.000945233	-0.0150065	0.196882	-0.0247424	0.00197087
cg22640213	5	149340154	SLC26A2	0.00394745	0.000904473	0.00396683	0.000890958	0.00203561	0.354774	0.00480739	0.000803017
cg15112803	19	8403395	KANK3	-0.0122255	0.000910242	-0.0122803	0.000885403	0.00090872	0.902442	-0.0184912	6.82673e-06
cg12402495	1	154192844	C1orf43	0.00249921	0.000912921	0.00247915	0.00103004	0.00232191	0.108612	0.00251595	0.0055491
cg13008978	12	51566772	TFCP2	0.0112708	0.000913006	0.0112801	0.000930386	0.00279924	0.649402	0.0147472	0.000318716
cg00178511	3	48632778	COL7A1	0.0167521	0.000913054	0.0166843	0.000932138	0.0113381	0.231711	0.0185384	0.00179723
cg08235947	7	158039076	PTPRN2	-0.00967492	0.000913256	-0.00987636	0.000634761	-0.00293097	0.545833	-0.0124808	0.000565871
cg26325430	13	33639059	KL	-0.00942036	0.00091589	-0.0095183	0.000838733	-0.000312705	0.9286	-0.0134166	0.000595352
cg12674145	13	107148020	EFNB2	-0.0143005	0.000916658	-0.0145021	0.000765884	-0.00522346	0.487826	-0.0187342	0.000396782
cg05162585	16	1470503	C16orf91	0.00533866	0.000917792	0.00535025	0.00090808	0.00637036	0.057341	0.00500034	0.00473225
cg22974158	10	25305096	ENKUR	0.00355203	0.000918946	0.00364336	0.000609821	0.00337118	0.0993442	0.00369797	0.00354972
cg03544918	11	14913944	CYP2R1	0.00647429	0.000919043	0.00647218	0.000941094	0.00280012	0.330117	0.00834002	0.00113627
cg16064054	1	48190979	RP11-543D5.1	0.00919392	0.000919787	0.00925339	0.000896268	0.0202992	4.90112e-05	0.0041544	0.212357
cg06967118	6	108879610	FOXO3	0.00653213	0.000922873	0.0065303	0.000971861	0.00200353	0.54616	0.0085165	0.000509474
cg15764953	2	211341199	LANCL1	0.0091003	0.000925676	0.00928367	0.000703098	0.00958261	0.0614616	0.00884831	0.00651978
cg02116794	10	32341127	KIF5B	-0.0148796	0.00093093	-0.0150049	0.000855621	-0.0201595	0.0135241	-0.0122272	0.0228976
cg01767270	2	121116386	INHBB	-0.0109704	0.000931321	-0.0110687	0.000842281	-0.0380451	1.14678e-05	0.000687053	0.751031
cg15362363	18	268256	RP11-705O1.8	0.00689885	0.000936336	0.00685601	0.0010628	0.00850882	0.0403539	0.00617711	0.00947037
cg22479366	7	14031010	ETV1	0.00453555	0.000936837	0.00455782	0.000917834	0.000584587	0.82476	0.00627317	8.54573e-05
cg10869401	11	129802046	PRDM10	-0.00650896	0.000937335	-0.00649757	0.000996873	-0.00385778	0.325835	-0.00775064	0.000512633
cg08966306	10	133505972	AL450307.2	-0.0110784	0.000938418	-0.0110962	0.000949277	0.00526761	0.17057	-0.0182503	6.23781e-05
cg06259557	10	133751219	PPP2R2D	-0.0117356	0.000940339	-0.0117922	0.000920171	-0.0368766	3.56539e-06	-0.000752376	0.830504
cg04153784	7	127672235	SND1	0.00650525	0.000940946	0.00656035	0.000881918	0.00295389	0.395165	0.00804575	0.000868093
cg08737296	20	61808691	RP5-963E22.4	0.0238389	0.000944103	0.0236757	0.00108335	0.0272567	0.0208027	0.022097	0.0153258
cg18433589	17	42977102	CCDC103	0.00912465	0.000944903	0.00929444	0.000750407	-0.000912706	0.832798	0.0134536	0.000139895
cg18188916	2	158103335	GALNT5	-0.0119008	0.000951113	-0.0117658	0.00108915	-0.00465346	0.477042	-0.0155797	0.000302036
cg02703598	11	12831463	TEAD1	-0.0165389	0.000951282	-0.0166093	0.000944303	-0.0044121	0.621009	-0.0216988	0.000365777
cg16603578	7	51081446	RP4-724E13.2	-0.00782609	0.000951771	-0.00783361	0.000945752	-0.00773809	0.0656203	-0.00816685	0.00414432
cg05143954	8	103424275	UBR5	0.0267117	0.000956437	0.0269129	0.000887154	0.012897	0.370364	0.0331065	0.000775784
cg00954518	4	57774406	REST	0.016643	0.000960161	0.0166344	0.00103767	0.0157909	0.0693029	0.0170319	0.00639492
cg15384598	14	24045549	JPH4	0.00874444	0.000960728	0.008909	0.000769947	0.0145535	0.00228797	0.00606744	0.0584382
cg26610808	10	102046685	BLOC1S2	0.00938295	0.000960856	0.00952222	0.000812039	0.00888413	0.0806152	0.00983615	0.00441667
cg01923218	11	93063888	CCDC67	0.00617827	0.000961195	0.00610849	0.00111301	0.0123676	0.000127563	0.0035435	0.126378
cg13388333	8	101962701	YWHAZ	0.00374445	0.000965371	0.00378009	0.000919928	0.00189403	0.361071	0.00454815	0.000918631
cg20828837	20	5731032	C20orf196	0.00483204	0.000966811	0.00485829	0.000975886	0.00298062	0.281585	0.00554406	0.00136186
cg02117197	16	67880355	CENPT	0.0038381	0.000967442	0.00377837	0.00121392	0.00462121	0.0405239	0.00332396	0.013866
cg12807293	14	59656816	DAAM1	0.00292104	0.000968219	0.00293431	0.000969363	0.00136864	0.411966	0.00355413	0.000757909
cg01934390	5	1298891	TERT	-0.0084397	0.00097017	-0.00851437	0.000867306	-0.0124915	0.00755595	-0.00677731	0.0269844
cg07006526	22	31477053	SMTN	0.00567555	0.000970937	0.00568691	0.000968536	0.00253291	0.414046	0.00694549	0.000817796
cg06761921	18	35145535	CELF4	0.00580677	0.00097123	0.00585381	0.000930602	0.0104187	0.00118998	0.00397466	0.0604514
cg26528531	4	30820948	PCDH7	-0.00649801	0.000973272	-0.00659753	0.000858884	-0.000791093	0.833174	-0.0091715	6.63424e-05
cg12542238	2	170550800	CCDC173	0.0155475	0.000974857	0.0154133	0.00111021	0.011018	0.253774	0.0174086	0.000890227
cg07693440	11	46638551	HARBI1	0.00484584	0.00097506	0.00490977	0.000819127	0.00528895	0.0570733	0.00455747	0.00887383
cg05374733	12	42853791	RP11-328C8.4	-0.0140807	0.000975846	-0.0141417	0.000960631	-0.00611983	0.413455	-0.0178685	0.000654157
cg02700980	2	180869803	CWC22	-0.0153375	0.000975912	-0.0153306	0.00104446	-0.0195161	0.0134638	-0.0135532	0.0190729
cg26025580	1	159851467	CCDC19	-0.00873862	0.000978981	-0.008816	0.000915164	-0.00138376	0.700901	-0.0116666	0.0010147
cg25260865	3	124932002	SLC12A8	0.0171249	0.000980258	0.0171339	0.000971532	0.0185792	0.0467786	0.0168198	0.00719835
cg01870903	8	104427655	DCAF13	0.00482977	0.000981173	0.0048911	0.000862412	0.00339011	0.205298	0.00548085	0.00196179
cg09014354	12	55413878	NEUROD4	0.0117339	0.000983775	0.0116936	0.0010418	0.00723598	0.262327	0.0136324	0.00138776
cg06474131	11	71639687	RP11-849H4.2	0.00468214	0.000984791	0.00472174	0.000885577	0.00796558	0.00424258	0.00322757	0.04848
cg08876470	19	13002357	GCDH	0.00477947	0.000986887	0.00482524	0.000891132	0.00203947	0.44789	0.00601924	0.000520677
cg16479247	6	168716332	DACT2	-0.0146784	0.000991491	-0.0146408	0.00106267	0.00373821	0.628013	-0.0227322	3.0688e-05
cg12181797	4	4292013	ZBTB49	0.0028971	0.000992769	0.0029003	0.000985198	0.00309253	0.066422	0.00278749	0.00780552
cg23912239	13	45885564	AL138963.1	0.00536906	0.000992957	0.00538099	0.00103586	0.00582012	0.0616506	0.00515158	0.00687685
cg14694901	10	75255186	PPP3CB	0.00520981	0.00099318	0.00529868	0.000801167	0.0028944	0.327118	0.00625876	0.000803327
cg10825040	8	82633715	ZFAND1	0.00866414	0.000994746	0.00877723	0.000866194	0.00104034	0.833996	0.0124482	5.12605e-05
cg10055771	1	150254869	C1orf51	0.00449368	0.000995573	0.00449606	0.000997355	0.00439368	0.0981996	0.00451763	0.00442101
cg04500819	1	170376975	HAUS4P1	-0.0158098	0.00100255	-0.015918	0.000929561	-0.015323	0.0690494	-0.0162183	0.00587951
cg24505527	17	40168900	DNAJC7	0.00489754	0.00100617	0.00487327	0.00102687	0.00401373	0.162544	0.00522418	0.00265017
cg09445727	16	75285526	BCAR1	0.00580844	0.00100905	0.00581251	0.00101191	0.00384257	0.260453	0.00672162	0.0011114
cg15706943	4	77646153	SHROOM3	-0.00773532	0.00101152	-0.00781893	0.000934896	-0.00859603	0.0322842	-0.00736327	0.0120599
cg03196485	2	87021117	CD8A	-0.0103692	0.00101548	-0.0104766	0.000948827	-0.0103962	0.0899528	-0.0104265	0.00424892
cg18016759	6	43546442	POLH	-0.0199495	0.00101675	-0.0197687	0.00109306	-0.0226416	0.0331349	-0.0185881	0.0123798
cg01453221	6	31865268	EHMT2	0.00611253	0.001018	0.00612988	0.00105682	0.00656595	0.0535803	0.00576245	0.010229
cg10232140	10	50747652	ERCC6-PGBD3,ERCC6	0.0101168	0.00101958	0.0100552	0.00115074	0.00216553	0.640646	0.0135187	0.000766012
cg07808701	1	1464509	ATAD3A	-0.0136939	0.00102214	-0.013777	0.00101089	-0.0381187	0.000284043	-0.00323813	0.319075
cg24570912	20	35917416	MANBAL	-0.00543805	0.00102348	-0.00555255	0.000771388	-0.00415371	0.162144	-0.00604263	0.00269076
cg16764807	6	20534632	CDKAL1	0.00988803	0.0010237	0.00988429	0.00102877	0.00500981	0.355597	0.0119257	0.00101865
cg04660816	16	47178070	NETO2	0.00351562	0.00102461	0.00355254	0.000885932	0.00415747	0.0322972	0.00317567	0.015124
cg06549863	4	166323062	CPE	-0.007567	0.00102617	-0.00760175	0.00100537	-0.0137567	0.002862	-0.00486914	0.0606168
cg10242089	4	144480740	GUSBP5	0.00732125	0.00102673	0.00742663	0.000860344	0.0106362	0.00570482	0.00603972	0.0286798
cg03909417	5	34007809	AMACR	0.00658278	0.00102755	0.00664748	0.000944062	0.00406999	0.297171	0.00756589	0.0010992
cg19353377	2	180921730	CWC22	-0.0118406	0.0010311	-0.0118423	0.00109119	-0.00812391	0.206477	-0.0135266	0.00201379
cg12995777	6	31667842	ABHD16A	-0.00707468	0.00103155	-0.00707049	0.00103041	-0.0111302	0.00575807	-0.00527336	0.0383545
cg14998335	22	20792255	KLHL22	0.0061441	0.00103466	0.00620752	0.000919367	0.01094	0.000937482	0.00385269	0.0928266
cg18640183	5	131563610	P4HA2	0.00939479	0.00103677	0.00946716	0.000866628	0.0145507	0.00575892	0.00688076	0.044727
cg04455643	10	51582891	NCOA4	-0.0125807	0.00103751	-0.0126521	0.00100031	-0.0158436	0.0193623	-0.0110859	0.0173309
cg16858615	8	11872778	RP11-481A20.11	0.0223825	0.00103796	0.0222985	0.00103474	-0.00523981	0.517165	0.0352738	0.000176073
cg22871870	15	77348431	TSPAN3	-0.0165241	0.00103907	-0.0166364	0.000951942	-0.0128394	0.167691	-0.0176195	0.00315646
cg07550809	11	65547886	AP5B1	0.00447174	0.00103986	0.00444188	0.00114893	0.00543556	0.0503389	0.00397437	0.00938933
cg21465517	20	60961944	RPS21	0.00293492	0.00104367	0.00290843	0.00119651	0.00153682	0.379064	0.00340218	0.00108359
cg12044685	2	72370665	CYP26B1	0.00830649	0.00104473	0.00830397	0.00104225	0.00626165	0.160566	0.00902901	0.00357568
cg09131032	2	238969491	UBE2F-SCLY	0.00695912	0.00104562	0.00696461	0.00107701	0.0108275	0.00419064	0.00523063	0.042892
cg00859193	13	29233011	POMP	0.00338476	0.00104574	0.00339791	0.00105523	0.00425559	0.0186887	0.00294302	0.0223291
cg07373836	3	149470371	COMMD2	0.00478813	0.0010459	0.00485827	0.000856252	-9.24599e-05	0.972392	0.00688146	8.53916e-05
cg04768958	2	30671403	LCLAT1	-0.0087311	0.00104764	-0.00893016	0.000783257	-0.010463	0.0278967	-0.00790977	0.0143514
cg09371456	7	143059231	FAM131B	0.0118813	0.00105092	0.0118664	0.00110216	0.0144979	0.0220089	0.0108502	0.0149118
cg15273066	12	49525133	RP11-386G11.10	0.00450265	0.00105102	0.00453011	0.00100759	0.00482367	0.0697339	0.00431406	0.00733681
cg21923317	4	3387678	RGS12	0.0167992	0.00105837	0.0165525	0.00119641	0.0235734	0.014461	0.01398	0.0200488
cg05239158	15	35842016	DPH6-AS1	-0.0216503	0.00105892	-0.0218066	0.000995028	-0.0176793	0.110877	-0.0229487	0.00505113
cg05017015	14	24584313	DCAF11	0.00836754	0.00106013	0.00835865	0.00110776	0.00461148	0.328736	0.00993587	0.00112858
cg23057936	8	119059709	EXT1	-0.00653858	0.00106119	-0.00661979	0.000960607	-0.0036748	0.29432	-0.00777133	0.00157432
cg02531067	15	100026867	MEF2A	0.00601456	0.00106178	0.00599445	0.0011546	0.00734894	0.0366212	0.00527359	0.0140844
cg18778721	15	65426185	PDCD7	0.00647703	0.00106202	0.00652877	0.000972333	0.00260183	0.466486	0.00808814	0.000723508
cg00542760	20	61917750	ARFGAP1	-0.0088127	0.00106477	-0.00874934	0.00113253	-0.0133139	0.00725187	-0.00705106	0.0279317
cg23816049	1	224804081	CNIH3	0.00532054	0.00106604	0.00526845	0.00123436	0.00405966	0.128133	0.00584384	0.00458344
cg16756854	11	66116455	RP11-867G23.8	-0.0253442	0.00106693	-0.0253227	0.00108333	-0.0299609	0.0455762	-0.0227734	0.0110225
cg12818067	11	33037624	DEPDC7	0.00566129	0.00106927	0.0056685	0.00101799	0.0081	0.0163055	0.00455194	0.0227267
cg12282830	22	29784441	AP1B1	0.0241372	0.00106941	0.0242867	0.00102569	0.0243513	0.0811833	0.0246702	0.00425215
cg25309929	6	88182594	SLC35A1	0.00495205	0.00106971	0.0049494	0.00112606	0.00223291	0.42294	0.00618406	0.000666809
cg17558623	12	4397947	CCND2	0.0121272	0.00107097	0.0117362	0.00150491	0.0142929	0.0307362	0.0111753	0.0128938
cg22852459	13	100151066	LINC00449	0.00814287	0.00107356	0.0081141	0.00118191	0.00618209	0.13284	0.00876497	0.00494795
cg02675546	8	29292730	RP4-676L2.1	-0.00757423	0.00107388	-0.00746262	0.00130549	-0.0145712	0.000245014	-0.00439865	0.125076
cg16709110	11	796361	SLC25A22	0.00615384	0.00107505	0.00610679	0.00120103	0.0170056	9.32725e-05	0.00146227	0.417973
cg00083535	8	140871048	TRAPPC9	0.0190308	0.00107602	0.0187068	0.00121454	0.0310945	0.00333135	0.0134903	0.052521
cg21293902	19	49994097	RPL13A	-0.00674696	0.00107658	-0.00680545	0.000961739	-0.000741188	0.843536	-0.0093705	0.00016033
cg07549149	11	2560783	KCNQ1	-0.0200281	0.00107801	-0.0200033	0.00117058	0.00511336	0.397344	-0.0309451	0.000365017
cg23764381	10	116852687	ATRNL1	0.00553149	0.00107881	0.00556087	0.00105208	0.00651282	0.0406006	0.00502253	0.0121114
cg02882785	4	184242105	WWC2	-0.0152593	0.00107898	-0.0152216	0.00116845	-0.0168275	0.051038	-0.0146166	0.00844822
cg04264477	4	185655235	CENPU	0.0043043	0.00108015	0.00430585	0.00112011	0.00457325	0.068982	0.00418151	0.00702607
cg07525857	15	44955958	SPG11	0.00823666	0.00108214	0.00828372	0.00103125	0.0080977	0.0976275	0.0081635	0.00491268
cg27119428	11	133734513	RP11-259P6.3	-0.00981359	0.00108636	-0.0100374	0.000806224	-0.00653586	0.241589	-0.0111491	0.00177607
cg14469290	9	116164446	ALAD	-0.0146299	0.00108772	-0.0147882	0.000991459	-0.015121	0.0568523	-0.0143031	0.00877608
cg22468894	17	78940375	CTD-2561B21.5	-0.0115062	0.0010879	-0.0114673	0.00117435	-0.0365047	7.38999e-05	-0.000716009	0.768879
cg08233448	14	21978798	METTL3	0.00607961	0.00108852	0.00611039	0.00107296	0.0039748	0.279336	0.0069912	0.00109058
cg22690046	1	36863663	LSM10	0.00331135	0.001089	0.00332202	0.00113069	0.00437065	0.0174285	0.00282405	0.0232765
cg12018718	2	8684089	AC011747.3	0.0191087	0.00108943	0.0191567	0.00109519	0.0144416	0.198297	0.0215947	0.00148484
cg14474582	5	176924578	PDLIM7	0.00456235	0.00109427	0.00461233	0.000982055	0.00244492	0.339982	0.00546153	0.00114942
cg17783641	4	166249014	MSMO1	0.00745262	0.00109808	0.00753384	0.00092029	0.00613158	0.142105	0.00817277	0.00276206
cg08053057	2	65459129	ACTR2	-0.010096	0.00110061	-0.0101717	0.00105173	-0.0106381	0.0700451	-0.00966761	0.00774452
cg01256563	12	34318527	TUBB8P4	-0.0185548	0.00110111	-0.0187958	0.000963934	-0.0170237	0.1115	-0.0193791	0.00349199
cg11980481	9	132805210	FNBP1	0.00860973	0.00110178	0.008614	0.00114429	0.00791224	0.10888	0.00862725	0.00546818
cg08323135	7	53182844	HAUS6P1	-0.00745339	0.00110233	-0.00757668	0.000907923	-0.00965318	0.030451	-0.00657574	0.012676
cg26434653	13	43930423	ENOX1	-0.00656355	0.00110757	-0.00658218	0.0010893	-0.0106648	0.00643311	-0.00479554	0.0396593
cg13917273	9	132099943	RP11-65J3.1	0.019137	0.00110771	0.0192781	0.00104833	0.0184786	0.0912662	0.0188374	0.00666861
cg19689330	6	5512308	FARS2	-0.0176866	0.00110836	-0.017884	0.00100116	-0.026919	0.00640236	-0.0130474	0.0438407
cg05126388	16	49670144	ZNF423	-0.0106624	0.00111068	-0.0107786	0.00103976	0.00367981	0.335788	-0.0171238	0.000149473
cg24323958	1	108741884	SLC25A24	-0.0441989	0.00111376	-0.0445352	0.0010214	-0.06092	0.0122969	-0.0354339	0.0287414
cg04535966	3	188034983	LPP	-0.0286355	0.00112283	-0.0288153	0.00104727	-0.0130497	0.39623	-0.0350774	0.00115206
cg22510582	2	72376066	CYP26B1	0.01722	0.00112299	0.0173668	0.00105222	0.0121328	0.186969	0.0194391	0.0027722
cg01369646	6	135502875	MYB	0.0114129	0.001127	0.0116015	0.000963935	0.0140673	0.0328621	0.0102555	0.013065
cg18047509	3	138313341	CEP70	0.00402109	0.00112912	0.00404496	0.00108669	0.00123432	0.601912	0.00521723	0.000339092
cg04581753	21	43429161	ZBTB21	0.00612054	0.00112952	0.0061763	0.00103721	0.00774632	0.0257361	0.00531948	0.0175828
cg20826442	7	81305782	HGF	-0.0203667	0.00113166	-0.0205211	0.00111041	-0.033328	0.00211607	-0.0139153	0.070611
cg16589486	1	101748547	PPIAP7	-0.0223923	0.00113254	-0.022445	0.00114077	-0.0283403	0.0268372	-0.0200528	0.0136524
cg14182563	22	51039000	CHKB	0.00847346	0.00113255	0.00838954	0.00124097	0.00455787	0.353956	0.010072	0.00098772
cg06318592	3	47517621	SCAP	0.00632711	0.00113294	0.00628703	0.00127136	0.00720683	0.0467777	0.00605126	0.00894253
cg03521258	19	35738946	LSR	0.00636464	0.0011332	0.00634142	0.00119236	0.00922065	0.0107501	0.00516343	0.0269697
cg10688991	17	48072565	DLX3	0.00882969	0.00113424	0.00876738	0.00128783	0.00954269	0.0717887	0.00829953	0.00784161
cg16133638	2	65283407	CEP68	0.00386119	0.00113436	0.00389276	0.00108376	0.00927199	6.75788e-05	0.00155912	0.250987
cg22173752	5	114937919	AC010226.4	0.00593096	0.00113727	0.00594231	0.00116745	0.0049546	0.169682	0.00632607	0.00243182
cg22469274	7	27187553	HOXA-AS3	0.00762679	0.00113924	0.00773767	0.00101427	0.00692873	0.135248	0.00748502	0.0043206
cg10590628	7	132489214	CHCHD3	-0.01081	0.00114037	-0.0112299	0.000661884	-0.00818681	0.167113	-0.0117012	0.00368407
cg03972219	17	4546058	ALOX15	0.0245027	0.00114075	0.0246484	0.0011106	0.0318787	0.0132397	0.02127	0.0229267
cg21100807	7	4815219	AP5Z1	0.00365687	0.00114123	0.0036928	0.00103855	0.00591414	0.00567169	0.002714	0.0404155
cg25446808	18	45456441	SMAD2	0.00667827	0.00114546	0.00669828	0.00115937	0.00908244	0.0222314	0.00563921	0.0183081
cg04036009	2	27434710	SLC5A6	0.00474383	0.00114658	0.00478689	0.00106958	0.00779527	0.00370796	0.00322807	0.0653852
cg13893555	9	37574338	FBXO10	-0.040212	0.00114745	-0.0403448	0.00111384	-0.0758129	0.00117574	-0.0239859	0.0964063
cg20321331	11	14913757	CYP2R1	0.00323324	0.00114883	0.00322384	0.00120928	0.00246104	0.102071	0.00360075	0.00630792
cg06944092	19	36369620	APLP1	-0.0227275	0.00114896	-0.0225705	0.00126323	-0.0439624	0.000538943	-0.0137183	0.100092
cg16592453	1	150460103	TARS2	0.0129822	0.00114911	0.013099	0.00106756	0.0105278	0.130095	0.0136655	0.00525344
cg15559578	1	222885920	BROX	0.00634758	0.00115274	0.0063005	0.00130027	0.00364802	0.288217	0.00746892	0.00191082
cg03976667	2	84686045	SUCLG1	0.00873158	0.00115438	0.00878103	0.00114254	0.00477594	0.318161	0.0106131	0.00109807
cg08136169	14	23707320	C14orf164	0.00972268	0.00115468	0.00994324	0.000885404	-0.00207783	0.676966	0.0148766	6.0574e-05
cg04503340	5	77313271	AP3B1	-0.0126395	0.00115525	-0.0126683	0.0011663	-0.0207976	0.00445595	-0.0087012	0.0569217
cg07779699	19	55873983	FAM71E2	0.0150451	0.00115645	0.0148517	0.00134533	0.0151301	0.0582456	0.0149312	0.00909263
cg12292402	13	31736577	HSPH1	0.00959771	0.00115727	0.00957196	0.00125959	0.0103629	0.0529734	0.00914391	0.010032
cg00886909	4	110724358	CFI	-0.00581683	0.0011578	-0.00597051	0.00085806	-0.00546782	0.112221	-0.0060097	0.00408819
cg06864351	14	85938115	CTD-2128A3.2	-0.0253656	0.00115847	-0.0250166	0.00131203	-0.0197191	0.181669	-0.0275667	0.002622
cg26928125	11	69519362	FGF19	0.00805324	0.0011599	0.00812185	0.00109347	0.00300484	0.479454	0.0103362	0.000755234
cg22532370	10	131577638	RP11-109A6.3	-0.0122504	0.00116379	-0.01241	0.00101388	-0.0367536	0.000148106	-0.00167957	0.535496
cg17399362	19	15343345	EPHX3	0.0186844	0.00116459	0.0187452	0.00116893	0.0211753	0.0422229	0.0179071	0.00975795
cg20923575	17	56596273	RP11-112H10.4	0.00269712	0.00116683	0.00268261	0.00128951	0.00391729	0.0212395	0.00217442	0.0222762
cg01829632	5	122836394	Y_RNA	-0.0114645	0.00117029	-0.0114973	0.00119867	-0.033567	7.28691e-05	-0.00183568	0.560615
cg27291727	4	113473876	C4orf21	-0.0278253	0.00118111	-0.0280318	0.00113768	0.0013189	0.935686	-0.0410167	3.67895e-05
cg23032965	3	12705835	RAF1	0.00653771	0.00118328	0.0064776	0.00139917	0.00607339	0.116477	0.00678891	0.00406388
cg12033248	8	36763165	KCNU1	-0.00949459	0.00118434	-0.00947447	0.0011961	-0.010373	0.0531088	-0.0093274	0.00793599
cg19864758	20	17206720	PCSK2	0.00582451	0.00118496	0.00592675	0.000953058	0.003517	0.237059	0.0068554	0.00258693
cg08607625	7	150690699	NOS3	0.0171358	0.00118974	0.0171651	0.00107819	0.0134939	0.185213	0.0192714	0.00155065
cg17095728	1	231297516	TRIM67	0.0114457	0.00119064	0.0113129	0.00140078	0.00994442	0.118362	0.0120152	0.00475162
cg10976626	1	158322841	CD1E	-0.01188	0.00119155	-0.0120714	0.000957342	-0.00150792	0.790357	-0.0164193	0.000514899
cg02538772	7	127699264	SND1	-0.0116806	0.00119465	-0.011755	0.00116947	0.00167543	0.699497	-0.0180089	0.000275545
cg15899053	7	113926919	FOXP2	-0.00690368	0.00119791	-0.0070687	0.000861997	-0.0092745	0.0296196	-0.00585175	0.0153937
cg17293195	11	71237522	KRTAP5-7	-0.025781	0.00119814	-0.0258126	0.00119404	-0.0330875	0.0173292	-0.0224414	0.0214562
cg24364518	17	40985337	BECN1	0.00494204	0.00119848	0.00493991	0.0012694	0.0066804	0.0182317	0.0041108	0.0246279
cg27347106	6	28239011	RP5-874C20.3	-0.00724752	0.00119959	-0.0073759	0.00101687	0.00389335	0.219638	-0.012363	2.86177e-05
cg16568472	20	3190600	ITPA	0.00547929	0.00120319	0.00551851	0.00116305	0.0034604	0.255496	0.00621656	0.00238392
cg12459923	20	62654567	PRPF6	-0.00717152	0.0012041	-0.00726623	0.0010547	-0.00396133	0.336317	-0.00872995	0.000929719
cg06976003	16	4897242	GLYR1	0.00816444	0.00120981	0.00817898	0.00122877	0.0102494	0.0304993	0.00709294	0.0174809
cg20971133	5	180699332	TRIM52-AS1	-0.0188934	0.00121044	-0.0187049	0.00138407	-0.0424569	0.000470303	-0.00840154	0.184198
cg10484085	6	32041689	TNXB	-0.0094563	0.00121118	-0.00946387	0.00122493	-0.0313464	2.80587e-06	0.000121425	0.964963
cg12587213	1	206589868	SRGAP2	-0.0218642	0.00121884	-0.0217774	0.00126799	-0.00575061	0.580482	-0.0288746	0.000886888
cg08406370	16	23846893	PRKCB	0.00828786	0.00122038	0.00822265	0.00136962	0.00908475	0.0526714	0.00775009	0.0114535
cg02162544	10	72163814	EIF4EBP2	0.0070509	0.00122319	0.00697395	0.0014209	0.0024447	0.530776	0.00889994	0.000768939
cg15311353	11	85359015	TMEM126A	0.00394086	0.00122325	0.00397007	0.00114664	0.00169832	0.413396	0.00487379	0.00145309
cg05837075	14	53162160	ERO1L	0.00454912	0.00122596	0.00452589	0.00137022	0.0021051	0.441827	0.00560881	0.000596088
cg12569089	20	35724525	RBL1	0.00660489	0.0012305	0.00656269	0.00139358	0.00577382	0.139587	0.00694564	0.003479
cg23912231	6	29691408	HLA-F	0.00988028	0.00123387	0.00987935	0.00126396	0.0154343	0.00436139	0.0076264	0.0415641
cg08438071	10	91393785	PANK1	-0.034832	0.00123671	-0.0364549	0.000369529	-0.0361744	0.0727034	-0.0350164	0.00600602
cg06893569	12	104907103	CHST11	-0.00624493	0.00123839	-0.00634919	0.000929423	-0.00348201	0.304425	-0.00757312	0.00142219
cg07709080	15	69113453	SPESP1	0.00522869	0.00124268	0.0052599	0.00114508	0.00631292	0.0307902	0.00479179	0.0146681
cg04674081	11	63742019	COX8A	0.00814838	0.00124281	0.00809474	0.00135719	0.0111462	0.0203706	0.00670328	0.0233786
cg18678421	19	54959428	LENG8-AS1	0.0118425	0.00124446	0.0119262	0.00119508	0.0114147	0.0681247	0.0121717	0.00719272
cg09567080	6	150262763	ULBP2	0.00499903	0.00124462	0.0051567	0.000830331	0.00547199	0.0617425	0.00487369	0.00786846
cg14542196	14	102227915	PPP2R5C	0.00729904	0.00124789	0.00738331	0.00113788	0.00613326	0.152018	0.00786714	0.00296952
cg03453585	17	72885567	FADS6	-0.018653	0.00124996	-0.0187928	0.00116699	-0.0185496	0.0598744	-0.0180319	0.0117508
cg17425818	10	33612892	NRP1	-0.0185068	0.00125041	-0.0184314	0.0013368	-0.0391751	0.000117477	-0.00855224	0.217011
cg04306613	18	29599124	RP11-53I6.2	0.00613203	0.00125074	0.00627018	0.000901206	0.000624612	0.849698	0.00866212	0.000223411
cg18260343	3	50606637	HEMK1	0.00471544	0.00125188	0.00471818	0.00129519	0.000391042	0.883912	0.00675196	0.000112832
cg16256106	19	3970885	DAPK3	0.0271503	0.00125387	0.026857	0.00142147	0.0315875	0.0398487	0.0255221	0.0114324
cg14999833	5	82360866	TMEM167A	-0.0179046	0.00125782	-0.0182341	0.00102852	-0.0140754	0.157376	-0.019356	0.0040214
cg09680131	13	111100754	COL4A2	-0.0125953	0.00125964	-0.012687	0.00118587	-0.017267	0.00559798	-0.0107538	0.031629
cg17850281	1	19537045	RP1-43E13.2	0.00667813	0.00126057	0.00679437	0.000895538	0.0073869	0.0605127	0.00631466	0.00927678
cg24427016	6	31588084	PRRC2A	0.00240489	0.00126253	0.00239972	0.00131015	0.00214829	0.116056	0.00251745	0.0062858
cg12397297	1	149858356	HIST2H2BE	0.00411056	0.00126347	0.00423099	0.000840145	0.00170694	0.50741	0.00505772	0.000450005
cg00808563	5	5493320	KIAA0947	-0.0170363	0.00126496	-0.0173849	0.000997058	-0.00367304	0.651943	-0.0228172	0.000793073
cg05035280	1	1909092	C1orf222	-0.0231671	0.00126647	-0.0233716	0.00118018	-0.0162053	0.206788	-0.0257345	0.00290999
cg13660701	14	101034812	BEGAIN	0.00723927	0.00126656	0.00728446	0.00122021	0.00506716	0.262061	0.00793023	0.00158943
cg14573056	17	8103616	RP11-599B13.8	0.0151483	0.0012682	0.015231	0.00121504	9.76932e-05	0.989489	0.0221362	0.000227002
cg26783160	8	140871183	TRAPPC9	0.0196074	0.00127265	0.0193089	0.00145799	0.02653	0.0205869	0.0163266	0.0225134
cg16095542	1	155023359	DCST1	0.00405951	0.00127335	0.00404825	0.00132254	0.00222255	0.354125	0.00492716	0.000936464
cg06883551	11	18655919	SPTY2D1	0.00448522	0.00127588	0.00447284	0.00134902	0.00459845	0.0962176	0.00446218	0.00517147
cg02384122	19	18451192	PGPEP1	0.012405	0.00127801	0.0123759	0.00137586	0.0136558	0.0667004	0.0118673	0.00794114
cg09336228	16	70380615	RP11-529K1.2	0.0176676	0.00127961	0.0176645	0.00125763	0.0334768	0.00088376	0.0103645	0.110496
cg24490630	7	113726873	FOXP2	0.00653306	0.00128423	0.0065049	0.00141406	0.00500298	0.197855	0.00708348	0.00280248
cg24515202	11	62495977	TTC9C	0.00461758	0.00128434	0.00471725	0.00087336	0.003451	0.20121	0.00508897	0.00289701
cg19702055	9	4792557	RCL1	0.00485879	0.00128814	0.0048556	0.00136702	0.00541063	0.0490762	0.00473872	0.00926153
cg12934320	11	7472645	CTD-2516F10.2	-0.0188583	0.00128852	-0.0187854	0.00119264	-0.0207259	0.0553677	-0.0179451	0.00997034
cg00850756	6	41909180	CCND3	0.00363248	0.00128908	0.00367413	0.00120561	0.00189156	0.359275	0.00430218	0.00169475
cg15895339	10	20210338	PLXDC2	-0.0270962	0.00128981	-0.0273086	0.0011905	-0.0130364	0.363561	-0.0330402	0.00154718
cg25321462	11	60282742	MS4A13	-0.00501051	0.00128983	-0.00501211	0.00134831	-0.00394257	0.175828	-0.00541679	0.00347162
cg15847565	4	87813407	C4orf36	0.00517521	0.00129203	0.00522108	0.00122834	0.0067247	0.0231603	0.00442253	0.0216568
cg04892651	1	111006966	PROK1,RP11-470L19.5	-0.0182966	0.00129513	-0.0184926	0.00118711	-0.0241557	0.0125249	-0.0158957	0.0245182
cg09637885	5	55032952	SLC38A9	-0.0104133	0.00129924	-0.0105384	0.00119705	-0.00122237	0.808162	-0.0142594	0.000608827
cg24193339	22	43583738	TTLL12	0.00597489	0.00130086	0.00598619	0.00128341	0.00688608	0.043657	0.00550715	0.0135979
cg10494615	2	27589756	EIF2B4	-0.0122979	0.00130092	-0.0124395	0.00116781	-0.0116139	0.0773485	-0.0129181	0.00637905
cg01851088	3	48700337	CELSR3	0.00584978	0.00130318	0.00583843	0.00135178	0.0024464	0.445825	0.00721266	0.00119915
cg12112073	3	16926338	PLCL2	0.00293731	0.00130325	0.00291894	0.00143607	0.0036275	0.0419915	0.00264146	0.0137253
cg08347042	19	45579378	ZNF296	0.00714305	0.0013038	0.00715897	0.00124953	0.0068007	0.106073	0.00732758	0.00505287
cg02504326	5	140026925	IK	0.00263458	0.00130497	0.00266424	0.00113944	0.0023214	0.125994	0.00275231	0.0056807
cg08541612	1	2985720	PRDM16	0.0149526	0.00130671	0.0149314	0.00138627	0.0124052	0.107033	0.0163784	0.00496549
cg08940343	5	180292677	ZFP62	-0.0282608	0.00131056	-0.0284195	0.00122461	-0.00113095	0.939964	-0.040025	0.000242823
cg24533917	1	203200291	CHIT1	-0.0162087	0.00131516	-0.0163465	0.00117982	-0.0141911	0.142604	-0.0168587	0.00412452
cg17655624	12	54785320	RP11-753H16.5	0.0134765	0.00131594	0.0135589	0.00125528	0.0126423	0.0877591	0.0136258	0.00767566
cg03151651	6	30710447	FLOT1	0.00462576	0.00132039	0.00460177	0.00147807	0.00683351	0.00868452	0.00368927	0.034863
cg00429706	7	76751736	RP11-467H10.2	0.00723533	0.00132207	0.00732987	0.00116684	0.00862699	0.0475132	0.00653814	0.0120654
cg16423028	8	63160417	NKAIN3	0.0149479	0.00132422	0.0151129	0.00110886	0.0435495	2.778e-05	0.00279295	0.54289
cg06812861	8	41739738	ANK1	-0.00676431	0.00132536	-0.00676574	0.00137191	-0.00406725	0.289059	-0.00783097	0.00189966
cg11756666	10	134351219	INPP5A	0.00592019	0.00132675	0.00593009	0.00133056	-0.00042598	0.88122	0.00902544	0.000145558
cg03060925	19	41256330	C19orf54	0.005866	0.00132688	0.00592936	0.00123523	0.00106414	0.740638	0.00791821	0.000310481
cg14705142	2	118845915	INSIG2	0.00445136	0.00132872	0.00442163	0.00147155	0.00303158	0.214668	0.00512046	0.00267175
cg19027619	1	6674655	KLHL21	0.00978847	0.00133099	0.00973727	0.00147024	0.008666	0.119504	0.00998075	0.00636223
cg04854911	8	1913132	ARHGEF10	-0.0174757	0.00133245	-0.0175395	0.00136497	0.00196845	0.732759	-0.0255983	0.000822659
cg24399529	15	69373153	LINC00277	-0.0320914	0.00133522	-0.0325237	0.00119697	-0.0189818	0.307165	-0.0375518	0.00151125
cg03824275	3	40004565	MYRIP	-0.0105419	0.00133591	-0.0106973	0.00114522	-0.00677941	0.244535	-0.0120769	0.00260451
cg01052879	20	61809830	RP5-963E22.4	0.00561447	0.00133646	0.00570426	0.00113745	0.00740015	0.0175737	0.00467391	0.028935
cg20251973	2	25016338	CENPO	0.00518649	0.00133741	0.0052928	0.00104934	0.00551948	0.0738607	0.00494798	0.00923772
cg05196969	15	76627594	ISL2	0.00690271	0.00133893	0.00701565	0.000990255	0.00030324	0.942021	0.00967349	0.000103818
cg01626227	7	99517289	TRIM4	0.0293133	0.0013439	0.0300134	0.000862811	0.00193909	0.882169	0.0419242	0.000492499
cg01391662	10	30026015	SVIL	0.00770576	0.00134995	0.00769067	0.00138473	0.00928596	0.03708	0.00690757	0.0155957
cg07948196	10	1094429	IDI1	0.00498255	0.00135007	0.00498624	0.00139926	0.00515989	0.0923795	0.00471769	0.00819185
cg06737308	4	185021514	ENPP6	0.0708752	0.001352	0.0702954	0.00153553	0.0779041	0.0512082	0.0681057	0.0101405
cg22686731	15	34635452	NUTM1	0.00603135	0.00135408	0.00610048	0.00116357	0.00488239	0.19011	0.00644704	0.00271031
cg00155423	2	219758021	WNT10A	0.00877653	0.00135862	0.00881414	0.00133765	0.00741504	0.1353	0.009372	0.00454145
cg25283565	8	54756094	ATP6V1H	0.00797757	0.00135915	0.00796793	0.00141834	0.00666199	0.172888	0.00854477	0.00280484
cg20304811	1	115124319	BCAS2	0.00378524	0.00135949	0.00381331	0.00128578	0.00457991	0.0375015	0.00349831	0.0130244
cg23730244	8	38126978	DDHD2	0.00684106	0.00136362	0.00683815	0.00141094	0.00547451	0.181965	0.00750553	0.00263797
cg13652556	16	1993336	MSRB1	0.00959148	0.00136509	0.0095397	0.00147282	0.00430429	0.429773	0.0119204	0.000957004
cg25409499	5	176170374	RP11-375B1.3	0.00773184	0.00136632	0.00782954	0.00122229	0.00580522	0.191302	0.00853428	0.00319974
cg03939464	16	69788707	NOB1	0.0085035	0.00136687	0.00849447	0.00141053	0.00488472	0.282795	0.00978921	0.0029538
cg08438425	9	130214173	LRSAM1	0.00420503	0.00136743	0.00417948	0.00155949	0.00315063	0.167324	0.00467267	0.00411233
cg26157031	11	102208366	BIRC3	-0.0110676	0.00136858	-0.0110819	0.00142583	-0.00729421	0.322036	-0.012502	0.000704026
cg17474435	12	50135167	TMBIM6	0.004829	0.00137112	0.0047937	0.00151648	0.0075686	0.00755526	0.00364986	0.0408922
cg06452669	5	68463117	CCNB1	0.00380117	0.0013754	0.00385538	0.00116122	0.000618284	0.774752	0.0051478	0.000331058
cg19421484	11	64052187	GPR137	0.00446134	0.00137727	0.00447173	0.00138876	0.00429589	0.102086	0.00451858	0.00652581
cg24118920	10	15001839	MEIG1	0.0033483	0.00137788	0.00331935	0.00155899	0.00432044	0.0240467	0.00282596	0.0258216
cg10157926	2	208794914	PLEKHM3	-0.0113392	0.00137788	-0.0117078	0.000833568	-0.00177276	0.7737	-0.0158359	0.000283039
cg00121640	9	120176515	ASTN2	0.00281026	0.00138009	0.00285637	0.00116826	0.0034614	0.0402081	0.00250067	0.01663
cg25141441	15	60830876	CTD-2501E16.2	-0.0202862	0.00138152	-0.0203668	0.00136196	-0.0112213	0.34107	-0.0240871	0.00137469
cg10681256	3	47324572	KLHL18	0.00936838	0.00138236	0.00942716	0.00136298	0.0071006	0.192732	0.0100814	0.00369628
cg17584804	4	4387793	NSG1	0.00974423	0.00138314	0.00965261	0.00159723	0.0106096	0.0659834	0.00928105	0.00963479
cg04616401	5	137801110	EGR1	0.0033101	0.00138668	0.00332489	0.00137117	0.0029264	0.13639	0.00351458	0.00405928
cg14910368	12	57610455	NXPH4	0.00350032	0.00138715	0.00347864	0.00155825	0.00224184	0.278221	0.00402442	0.0020897
cg10348643	1	231004374	C1orf198	0.00587532	0.00139764	0.00590296	0.00128734	0.000840656	0.813319	0.00799244	0.000170649
cg15382538	5	72678193	RP11-79P5.3	0.0191841	0.00139772	0.0193534	0.00131532	0.0291932	0.00486758	0.0144856	0.0501601
cg17038416	1	155179135	MTX1	0.00548622	0.00140586	0.00547323	0.00147467	0.00661568	0.0246881	0.00487773	0.0221629
cg22437074	2	45168924	SIX3	0.0108382	0.00141079	0.010772	0.00156648	0.0203631	0.00203281	0.00681201	0.0808782
cg24437314	6	33221696	HCG25	-0.0193229	0.0014176	-0.0193618	0.00144849	-0.0110774	0.225483	-0.022375	0.00417182
cg00656735	6	41470922	RP11-328M4.3	0.0393343	0.00142206	0.0394298	0.00131159	0.0452646	0.0455917	0.0365326	0.0128152
cg13767270	10	5435419	TUBAL3	-0.00700453	0.00142481	-0.0071897	0.000979003	-0.00738177	0.0731318	-0.00694272	0.0075153
cg08393305	11	111749802	FDXACB1	0.00342371	0.00142496	0.00343981	0.00142756	0.00544612	0.00661245	0.00250502	0.0518862
cg18186486	16	9186606	C16orf72	0.00612649	0.00142603	0.00617308	0.00130658	0.010264	0.008129	0.00426867	0.0472351
cg10281105	2	232379126	LINC00471	0.00355192	0.00142728	0.00362012	0.00119812	0.00202468	0.314431	0.004181	0.00218347
cg01485627	14	86089263	FLRT2	-0.0060267	0.00143218	-0.00600589	0.00159639	-0.000530022	0.828677	-0.00862749	0.000803714
cg23035024	2	221701682	AC093843.1	-0.0144489	0.00143428	-0.0145293	0.00137587	-0.0158686	0.0279129	-0.0135766	0.0180954
cg02734288	3	10290013	TATDN2	0.00366084	0.00143807	0.00373936	0.00109256	0.00210449	0.349006	0.0043147	0.0012781
cg07505049	5	34831987	RAI14	-0.0121695	0.00144405	-0.0120674	0.00159813	-0.0206072	0.00249066	-0.00811928	0.0794874
cg06060335	7	2394124	EIF3B	0.00948361	0.00144508	0.00943577	0.00158128	0.00831159	0.160001	0.00955799	0.0044586
cg08963122	2	62081768	FAM161A	0.00420073	0.00144586	0.00417815	0.0016323	0.00456655	0.0791825	0.00399451	0.0089127
cg06247015	22	42949727	SERHL2	0.00450107	0.0014509	0.00458398	0.00117985	0.00420516	0.118257	0.00464886	0.0053007
cg27089240	16	31519959	RP11-452L6.7	0.00396262	0.00145101	0.00400083	0.00133493	0.000889079	0.708284	0.00530573	0.000284735
cg11668148	15	72636405	HEXA	-0.00953699	0.00145164	-0.00938416	0.00179009	-0.0114953	0.0373119	-0.00886302	0.0130007
cg11508001	8	97399716	KB-1448A5.1	-0.0343461	0.00145186	-0.0345313	0.00142582	-0.0476654	0.0176721	-0.0280328	0.0281039
cg15681326	3	172349060	NCEH1	-0.0226964	0.00145564	-0.0229719	0.00130095	-0.0162318	0.204203	-0.025807	0.00277147
cg00899463	4	108784393	SGMS2	-0.00785831	0.00145665	-0.00789829	0.00141297	0.00028734	0.949147	-0.0115592	9.58143e-05
cg24849956	12	103216501	LINC00485	-0.0260076	0.00145868	-0.0259575	0.0015625	-0.0324868	0.0272412	-0.0240691	0.0145971
cg21952012	22	24954112	SNRPD3	-0.00681143	0.001459	-0.00678449	0.00157256	-0.0077548	0.042921	-0.00653339	0.0117925
cg27153782	10	15087026	OLAH	-0.0170322	0.00146342	-0.0169551	0.00156046	-0.0260382	0.00649655	-0.0135055	0.0375118
cg02021485	11	65959730	PACS1	0.0181738	0.00146507	0.0179371	0.00169122	0.025702	0.0165063	0.0146618	0.0289145
cg23327483	22	24110105	CHCHD10	0.0120416	0.00146553	0.0120276	0.00152686	0.0285559	2.81688e-05	0.0047077	0.301237
cg10795189	6	33379265	PHF1	0.00456404	0.00147053	0.00461347	0.00133357	0.00829093	0.00272663	0.00296241	0.0773664
cg09970120	7	155167844	AC008060.7	0.00606717	0.00147155	0.00616325	0.00124465	0.00159985	0.645125	0.00826293	0.000289648
cg08180063	6	30457971	HLA-E	0.00740462	0.00147243	0.00733701	0.00170861	0.0010143	0.808934	0.0103155	0.000243266
cg10601582	19	22605234	ZNF98	0.0211013	0.00147335	0.0208075	0.0017503	0.0231338	0.0649495	0.0201462	0.010013
cg21609087	3	112739297	RP11-572M11.4	-0.012877	0.0014796	-0.0130688	0.00126185	-0.00416246	0.58089	-0.0164622	0.000605547
cg27511494	1	166855868	RP4-782G3.1	-0.0179918	0.00148169	-0.0180299	0.00153924	0.00174789	0.892338	-0.0266494	1.74407e-06
cg05809174	6	10723406	TMEM14C	0.00359575	0.00148193	0.00363106	0.0013674	0.00274402	0.186162	0.00398699	0.00352557
cg00992913	1	156698515	ISG20L2	0.00557135	0.00148652	0.00553735	0.00162877	0.00630397	0.0592725	0.00518723	0.0119081
cg05656360	2	220460514	STK11IP	-0.021713	0.00148658	-0.0217937	0.00136964	-0.0282172	0.024127	-0.0185684	0.0230364
cg18040813	6	143381505	AIG1	0.0108688	0.00148714	0.0109525	0.00142519	0.00415785	0.45178	0.0138205	0.00145595
cg03167369	1	35658023	SFPQ	0.00553361	0.00148895	0.00556868	0.00141842	0.00364457	0.291095	0.00632372	0.0015414
cg03637622	5	179334771	TBC1D9B	0.0115325	0.00148992	0.0114126	0.00175814	0.00106959	0.845712	0.016002	0.000706768
cg01849789	22	41697279	ZC3H7B	0.0136194	0.00149093	0.0135729	0.00153915	0.0103619	0.187567	0.0150271	0.00338132
cg07348708	6	30585533	MRPS18B	0.00524193	0.00149204	0.00524562	0.00155474	0.00530665	0.0699115	0.00526537	0.00912348
cg00739661	19	12721658	ZNF490	0.00317437	0.00149362	0.0031797	0.00153739	0.00404536	0.0290063	0.00292502	0.0152037
cg16627905	13	99408201	SLC15A1	-0.00872128	0.00150191	-0.00876667	0.00138569	-0.00383464	0.396719	-0.0109714	0.00159412
cg08167129	4	13629343	BOD1L1	0.00824378	0.00150418	0.00838449	0.00125811	0.0118932	0.0111583	0.00677462	0.0305221
cg20494992	10	114925166	TCF7L2	-0.0106338	0.00150467	-0.0107008	0.00138903	-0.000186478	0.975892	-0.0153266	0.000124291
cg06919553	16	84151088	RP11-505K9.1	0.00642169	0.00150511	0.00650797	0.00135004	0.00812224	0.0261845	0.00561974	0.0217954
cg04434339	2	107503547	ST6GAL2	0.00415728	0.00150614	0.00415945	0.00160627	0.00386136	0.112529	0.00423837	0.00645476
cg07739727	11	85339663	TMEM126B	0.00917178	0.00150828	0.00941158	0.00111918	0.00951681	0.0626399	0.00914064	0.00978661
cg23729479	16	2588035	PDPK1	0.00474996	0.00151066	0.00476793	0.00147181	0.00950385	0.000641017	0.002514	0.157114
cg18646254	4	137725167	RP11-138I17.1	-0.0140432	0.00151176	-0.0140937	0.00152931	-0.0423848	1.8879e-06	-0.00136491	0.780803
cg26182866	10	7829644	KIN	0.00538347	0.00151671	0.0053632	0.00154891	0.00659768	0.0384982	0.00481848	0.0165626
cg09166410	13	111989685	TEX29	-0.0113685	0.00151842	-0.0114925	0.00142684	-0.0206106	0.000333512	-0.00752914	0.0996536
cg23081580	7	89841037	STEAP2	0.00610803	0.0015185	0.00607966	0.00164631	0.00512181	0.138424	0.00639784	0.0064107
cg03128823	7	97910392	BRI3	0.00410981	0.001524	0.0040958	0.00157771	0.00476419	0.0455625	0.00378325	0.0160169
cg19137288	3	132754199	RP11-469L4.1	-0.0122403	0.0015274	-0.0121526	0.0017355	-0.00585073	0.38575	-0.0151517	0.00129262
cg24845207	1	53924998	DMRTB1	-0.0114507	0.00153052	-0.0115059	0.0015266	0.00544975	0.187943	-0.0187133	0.000192451
cg25339815	1	76572603	ST6GALNAC3	-0.0205578	0.00153425	-0.0206858	0.00149499	-0.0174374	0.125698	-0.0220608	0.0053673
cg12804063	1	221592776	RP11-421L10.1	-0.00939857	0.00153813	-0.00925711	0.00184854	-0.00890539	0.0927356	-0.00938638	0.00848453
cg24380168	7	45040141	CCM2	0.00570771	0.00154023	0.0057405	0.00147549	0.00411306	0.241247	0.00626486	0.00267318
cg27349746	17	42295718	UBTF	0.00604958	0.00154035	0.00604368	0.00157913	0.00839417	0.027012	0.00494875	0.0231428
cg21956537	15	78369769	TBC1D2B	0.00396065	0.00154188	0.00403417	0.00128232	0.000941926	0.679008	0.00534455	0.000438747
cg10424681	6	4079350	FAM217A	0.025336	0.00154348	0.0253204	0.0015882	0.0262224	0.0462499	0.0245295	0.0149874
cg12815271	11	65625153	CFL1	0.0134265	0.00154878	0.0133631	0.00170882	0.0258729	0.000492868	0.00769506	0.138143
cg19642100	12	9102345	M6PR	0.00480523	0.00155176	0.00485521	0.00142928	0.00270239	0.332475	0.00567285	0.00188406
cg03651877	1	228003072	PRSS38	-0.00534778	0.00155281	-0.00532074	0.00168697	-0.0127001	0.00013781	-0.00206298	0.286672
cg06050065	17	41113316	PTGES3L-AARSD1	-0.0115417	0.00155317	-0.0114922	0.00172002	-0.0046172	0.490456	-0.0149277	0.000609042
cg02459971	11	798364	SLC25A22	0.00525811	0.00155634	0.00522869	0.0017589	0.0100495	0.000500621	0.00310422	0.130367
cg09907219	16	89313394	RP11-46C24.5	-0.0272141	0.00155793	-0.0271159	0.00165144	-0.032566	0.041749	-0.0238555	0.0193162
cg00422918	11	122847281	BSX	-0.0193774	0.00155805	-0.0191336	0.00181809	-0.00724463	0.497475	-0.0250895	0.000872482
cg03940525	5	61698089	DIMT1	-0.0202878	0.00155857	-0.0205926	0.00127053	-0.00404238	0.726337	-0.0270213	0.00041898
cg02861966	19	47777586	PRR24	0.00806571	0.00155998	0.00804449	0.0016537	0.00905775	0.0553988	0.00744772	0.0142952
cg15329866	3	171455826	PLD1	-0.0201207	0.00156609	-0.020173	0.00152476	-0.0319559	0.00452449	-0.0147876	0.056457
cg20588618	11	65383161	PCNXL3	0.00708476	0.00156825	0.0070072	0.00178299	0.00603639	0.107489	0.0072715	0.00908642
cg05412531	8	125183758	FER1L6-AS2	-0.0112839	0.00156894	-0.0114946	0.00125574	-0.032779	0.00022404	-0.00201126	0.494779
cg26110883	14	105953088	CRIP1	0.00702143	0.00157209	0.00706159	0.00154601	0.00668014	0.10095	0.0071332	0.00714793
cg27612364	6	46620935	SLC25A27	0.00392895	0.00157624	0.00393531	0.00148155	0.00404359	0.0771528	0.00389112	0.0095149
cg01570069	10	96305623	HELLS	0.018715	0.0015768	0.0184841	0.0018724	0.00901622	0.402314	0.0228032	0.00140312
cg01474011	2	225435131	CUL3	-0.0255477	0.00158084	-0.0255874	0.00160816	-0.0279806	0.0393809	-0.0235419	0.0192905
cg00625949	12	87119199	MGAT4C	-0.0130798	0.00158116	-0.0130178	0.00162588	-0.00935149	0.199493	-0.0147884	0.00353363
cg05202822	19	10451653	ICAM3	-0.00793249	0.00158131	-0.00802399	0.0013996	-0.0120168	0.0093746	-0.00610685	0.0395324
cg21302562	1	44497012	SLC6A9	0.00434111	0.00158164	0.00433704	0.00165479	0.00706588	0.00293955	0.0032444	0.0535039
cg24168308	21	27372387	APP	0.0165819	0.00158561	0.016284	0.00178301	0.0130206	0.20587	0.0184124	0.00222843
cg15946251	11	128761154	KCNJ5	0.00494392	0.00159044	0.00492586	0.00165265	0.00447094	0.106388	0.00514121	0.00767323
cg00414709	20	17929565	SNX5	-0.00886143	0.00159079	-0.00873093	0.0019401	-0.00577711	0.27589	-0.010061	0.00209163
cg12763900	3	114866235	ZBTB20	0.00416651	0.00159144	0.00415507	0.00173807	0.00412576	0.123633	0.00416367	0.00535612
cg10489353	1	153895885	GATAD2B	0.0052733	0.00159193	0.00531426	0.00149243	0.00186181	0.541485	0.0066422	0.000911719
cg21842664	2	231578467	CAB39	0.00750187	0.00159246	0.00745705	0.00175711	0.0110003	0.00852496	0.00601288	0.0386911
cg04940776	16	29874983	CDIPT-AS1	0.00488625	0.00159498	0.00487464	0.00168543	0.00417753	0.135321	0.00514128	0.00626932
cg27611665	19	9929320	FBXL12	0.0030981	0.00159757	0.00307611	0.0018025	0.00195925	0.330286	0.00351766	0.00150199
cg04143876	15	76639558	SCAPER	0.0205482	0.00159807	0.0205668	0.00163939	0.00683871	0.553226	0.0263909	0.000856238
cg18281101	1	157015843	ARHGEF11	0.0102981	0.00159971	0.0103226	0.00163776	0.0136332	0.0278189	0.0086115	0.0239825
cg09980195	14	60715506	PPM1A	0.00498472	0.00159982	0.00505832	0.00134423	0.00234007	0.454731	0.00614319	0.000704717
cg18488430	5	1008858	NKD2	0.00508082	0.00160114	0.00504461	0.00177124	0.00863411	0.00696118	0.00345901	0.0599461
cg21411534	10	93558674	TNKS2	0.00282487	0.00160337	0.00285406	0.00149576	0.00379564	0.0241443	0.00232296	0.0307573
cg20516845	21	43823604	UBASH3A	-0.0116149	0.00160347	-0.0117224	0.00151054	-0.0155099	0.00704055	-0.00968418	0.0402299
cg08548086	5	73980929	HEXB	0.0115721	0.00160354	0.0115214	0.00170276	0.0136726	0.0604203	0.0105629	0.0114604
cg14090995	3	112713515	GTPBP8	-0.0212655	0.00160548	-0.0214147	0.00156591	-0.00278987	0.803129	-0.0293898	0.000511468
cg25099807	14	31926789	DTD2	0.0150254	0.00160611	0.0149713	0.00175958	0.0215731	0.0114472	0.011897	0.0389269
cg04733530	2	220094596	ANKZF1	0.00658428	0.00161065	0.00651357	0.00182606	0.00506363	0.184037	0.0073458	0.00331434
cg06842537	14	73957451	HEATR4	0.00622515	0.00161479	0.00619685	0.00176368	0.00347167	0.313754	0.00754535	0.00184085
cg00635481	6	35226917	ZNF76	0.00359457	0.00161585	0.00356393	0.00184857	0.00429181	0.051676	0.00334096	0.0125405
cg09903090	6	41910019	CCND3	0.00835212	0.00161747	0.00833683	0.00172179	0.00780506	0.12858	0.00845604	0.00541445
cg10798292	1	202976329	TMEM183A	0.00466584	0.00161886	0.00470066	0.00158844	0.00319564	0.228386	0.0054569	0.00231294
cg16758317	18	60263243	ZCCHC2	0.0266812	0.00162059	0.0267261	0.00161221	0.0448215	0.00317257	0.0182476	0.0741465
cg27099455	5	132201840	GDF9	0.00902157	0.00162388	0.00897899	0.00176123	0.00477698	0.280543	0.0107315	0.00366597
cg11760982	6	159065402	DYNLT1	0.00291262	0.00162893	0.00291102	0.00170511	0.00381958	0.0372636	0.00251694	0.0191113
cg15686064	18	33530560	RP11-905K4.1	0.00423058	0.0016302	0.00428193	0.0014808	0.00484645	0.0765197	0.00393372	0.00922436
cg17857691	1	212537948	TMEM206	-0.0102449	0.001631	-0.0102422	0.00172556	-0.0097927	0.0841759	-0.010481	0.00819331
cg13500059	4	38959511	TMEM156	-0.00942645	0.00163179	-0.00954903	0.00147104	-0.00614401	0.251306	-0.0105635	0.00339088
cg05203814	16	89237756	CDH15	0.00988859	0.00163269	0.00995057	0.0015868	0.00671434	0.252422	0.0112792	0.00248397
cg10710306	1	41158230	NFYC	0.00978474	0.00163296	0.00976731	0.00169372	0.0126868	0.0271754	0.00831602	0.0245519
cg02294146	10	80829916	ZMIZ1	0.0112127	0.00163646	0.0112926	0.00155902	0.00777218	0.252626	0.0127695	0.00222244
cg23727321	3	57199453	IL17RD	0.00868405	0.00164797	0.00865543	0.00174322	0.00710126	0.156071	0.00968482	0.00346748
cg08107402	19	35069269	SCGB1B2P	0.0208988	0.00165168	0.0210752	0.00153476	0.0118817	0.293209	0.0245573	0.00294689
cg01771462	15	33245281	FMN1	-0.014835	0.00165201	-0.0150843	0.00140059	-0.0170352	0.0441499	-0.0136352	0.0165188
cg04490478	11	118957635	HMBS	-0.00482409	0.00165415	-0.00482814	0.001633	-0.00592592	0.0258144	-0.00434694	0.0220911
cg15305643	10	45455098	TMEM72-AS1	0.00391497	0.00165424	0.00393197	0.00164689	0.00380041	0.106183	0.00398385	0.00721821
cg13208732	8	57124347	CHCHD7	0.00400193	0.00165772	0.00406332	0.00143432	0.00256088	0.264056	0.00475515	0.00220259
cg04879451	1	38274248	C1orf122	0.00728139	0.00165855	0.0073019	0.00157357	0.00444645	0.26411	0.00840171	0.00346293
cg08169659	1	1850932	TMEM52	0.0102172	0.00166015	0.0103265	0.00148479	0.00431947	0.507258	0.0125651	0.000572163
cg08056863	19	11266458	SPC24	0.00301265	0.00166085	0.00301199	0.0017151	0.00341639	0.0791987	0.00276691	0.0113742
cg12632753	4	122791694	BBS7	0.00794508	0.00166162	0.00793029	0.00175671	0.0132332	0.006707	0.00546731	0.0623873
cg03503802	22	46933237	CELSR1	0.00537533	0.00166314	0.00546189	0.00140002	0.00456869	0.121625	0.00580839	0.00614234
cg07434855	20	57413700	GNAS-AS1	-0.00938329	0.00166911	-0.00944623	0.00158255	-0.00898549	0.0942427	-0.00965824	0.00766004
cg02054776	1	165326345	LMX1A	0.0155757	0.00167576	0.0156793	0.00158143	0.0278831	0.00230475	0.0101354	0.0864706
cg03000156	6	79577260	IRAK1BP1	0.00654633	0.00167743	0.00657686	0.00167754	0.00945497	0.0165283	0.00535326	0.0287471
cg14328506	9	131314499	RP11-216B9.6	0.00369149	0.00168081	0.003704	0.00165729	0.00411422	0.0489539	0.00348432	0.0162
cg01317050	10	88278067	WAPAL	-0.00473004	0.00168291	-0.00477921	0.00151816	-0.00742637	0.00923927	-0.0037316	0.0353389
cg16721058	12	104324570	HSP90B1	0.00276607	0.00168684	0.00278746	0.00160633	0.00340623	0.0264098	0.00248478	0.0247423
cg26724975	12	46554412	SLC38A1	-0.0119031	0.00168699	-0.0118887	0.00175046	-0.015773	0.0232661	-0.0100277	0.0264727
cg27350841	15	39422058	RP11-624L4.1	-0.0100135	0.00168923	-0.0100355	0.00169857	-0.0105164	0.0808342	-0.00988955	0.00841691
cg09422701	4	71961266	DCK	-0.00992944	0.00169099	-0.00998462	0.00168484	-0.00095621	0.754644	-0.0141341	0.00169861
cg11124426	2	131149108	PTPN18	0.00271633	0.00169788	0.00272148	0.00175063	0.00458222	0.00645654	0.0018775	0.0665531
cg14142171	6	30228101	HLA-L	0.00974867	0.00170067	0.00978583	0.00162796	0.00296788	0.566693	0.012817	0.00100642
cg03766516	19	3627160	CACTIN	0.00705926	0.00170306	0.00700544	0.00194368	0.00476167	0.24635	0.00781511	0.0037796
cg12598575	5	173043653	BOD1	0.00330252	0.00170477	0.00332513	0.00161359	0.00235587	0.221013	0.00375443	0.00348109
cg23697202	6	91320190	MAP3K7	0.00927523	0.00170517	0.00936998	0.00158819	0.0124944	0.0271412	0.00791911	0.0213945
cg03652343	10	69835287	HERC4	0.00674698	0.00170788	0.00675213	0.00169584	0.00719486	0.0738266	0.00653926	0.0104809
cg00383977	3	183852781	RP11-778D9.12	0.0109391	0.00171047	0.0108788	0.00193816	0.0203451	0.00557525	0.00667978	0.0675929
cg22704068	1	3689178	SMIM1	0.0111763	0.00171104	0.0113132	0.00148282	0.00423847	0.517832	0.0141406	0.000900685
cg19546781	16	57438715	CCL17	-0.0122154	0.00171111	-0.0122559	0.00167896	-0.0023661	0.740688	-0.0165964	0.000328705
cg03724949	6	31635204	CSNK2B	-0.0111596	0.00171244	-0.0111103	0.00182289	-0.00494702	0.318299	-0.0137785	0.00381938
cg10259392	11	71791210	NUMA1	0.008084	0.0017126	0.00809751	0.00175949	-0.000322641	0.942723	0.0118811	0.000179704
cg02163937	10	126432368	FAM53B	0.0055502	0.00171386	0.00553559	0.00183293	0.010126	0.000892779	0.00346477	0.1154
cg03113285	6	46098122	ENPP4	0.007611	0.00171453	0.00777414	0.00125875	0.0110183	0.0123677	0.00600276	0.040513
cg25340361	2	62131978	COMMD1	-0.0249877	0.00171457	-0.0252134	0.00148542	-0.03799	0.0114291	-0.0186797	0.0457369
cg14421218	2	73461263	CCT7	0.00385914	0.00171622	0.00395376	0.00127503	0.00126133	0.567583	0.00500049	0.000886878
cg06625838	5	162865006	CCNG1	0.00498894	0.00171921	0.00501032	0.00175062	0.00259434	0.348251	0.00607623	0.00201435
cg19387310	6	31648670	LY6G5C	0.00752072	0.00172167	0.0074346	0.00200899	0.00443207	0.259224	0.00898646	0.00315756
cg24030675	11	108093402	ATM	0.00317904	0.00172196	0.00320326	0.00168246	0.00230364	0.219127	0.00359618	0.00352462
cg26255447	1	68698387	WLS	0.00581601	0.00172499	0.00575314	0.00203281	0.00243164	0.459234	0.00730196	0.0012944
cg10115827	1	95538375	ALG14	0.0100361	0.00172665	0.010003	0.00183982	0.00858429	0.127484	0.0105735	0.00712424
cg14962363	11	133939265	JAM3	0.00560461	0.00172673	0.00563922	0.00161281	0.00283204	0.39875	0.00697279	0.00101224
cg11856711	12	54785309	RP11-753H16.5	0.0123353	0.00172791	0.0125346	0.00135674	0.0202151	0.0045318	0.00855296	0.0685177
cg15100227	5	122426400	PRDM6	0.00568278	0.00173325	0.00568836	0.00173578	0.00576925	0.086481	0.00561727	0.00897026
cg25291138	10	7451822	SFMBT2	0.00690767	0.00173427	0.00696543	0.00164878	0.00633865	0.108756	0.00719089	0.00713648
cg13343687	3	49843809	UBA7	0.016676	0.00173497	0.0164638	0.00182679	0.0152331	0.150592	0.0175686	0.00364815
cg07469792	12	26112121	RASSF8	0.00561036	0.00173559	0.00558881	0.00188513	0.00608975	0.119444	0.00530215	0.00487098
cg12049093	1	175804286	RP11-222A5.1	-0.0116832	0.00173596	-0.011756	0.0017116	-0.00297528	0.280696	-0.0152318	0.0050281
cg18888655	19	17403176	ABHD8	0.0276655	0.00173731	0.0278351	0.00169839	0.00449713	0.776115	0.03762	0.000395568
cg02694620	3	172109284	FNDC3B	-0.0171992	0.00173734	-0.0173457	0.001569	-0.0213914	0.0353978	-0.0150486	0.0208049
cg24755537	17	14014662	COX10	-0.0185316	0.0017385	-0.0186263	0.00172142	0.00935235	0.366258	-0.0309259	1.85664e-05
cg09416615	19	11152012	SMARCA4	-0.00981045	0.00174263	-0.00994693	0.00152469	-0.00102468	0.821354	-0.0136744	0.000915015
cg11286977	6	30181713	TRIM26	0.00324047	0.00174396	0.0032441	0.00175473	0.00140811	0.473547	0.00405823	0.00103319
cg05007180	16	8846239	ABAT	-0.00543332	0.00174455	-0.00539797	0.0018973	-0.00343432	0.276839	-0.00634568	0.00254196
cg21729992	20	55200370	TFAP2C	0.0275613	0.00174467	0.0276859	0.0017284	0.0186268	0.260058	0.0312591	0.00252458
cg25011475	10	88517608	BMPR1A	0.0268609	0.00174577	0.026572	0.00202097	0.0360682	0.0340429	0.0233309	0.0165293
cg19565299	2	242707237	D2HGDH	-0.00567693	0.00174815	-0.00566119	0.00190806	-0.00569899	0.0778816	-0.00565461	0.0107035
cg11112791	14	58619036	C14orf37	0.00454491	0.00174837	0.00459341	0.00159798	0.00488808	0.0736408	0.00434773	0.0119248
cg04474671	5	180612742	CTC-338M12.2	-0.00782198	0.0017527	-0.0078444	0.00178793	-0.00702085	0.15161	-0.00816121	0.00451216
cg06084907	16	3551038	CLUAP1	0.00546956	0.0017536	0.00556376	0.00147926	0.00525668	0.106926	0.00546585	0.00829516
cg18333921	2	225307259	CUL3	0.00899302	0.00175412	0.00892162	0.00201942	0.0224514	3.34845e-06	0.00277862	0.434834
cg13330411	4	171059946	RP11-654F3.1	0.0133261	0.00175436	0.0133753	0.00176095	0.00534914	0.487329	0.0172328	0.000676753
cg27160879	16	29874506	CDIPT	0.0058494	0.00175683	0.00585631	0.00179228	0.00680381	0.0395901	0.00533288	0.0201058
cg19459093	6	27861078	HIST1H2AM	0.00646063	0.00175709	0.0064693	0.00184459	0.00343419	0.351513	0.00777783	0.00169986
cg09751673	16	69789105	NOB1	0.010226	0.00175811	0.010339	0.00163509	0.0109632	0.0483891	0.00998779	0.014268
cg11635407	17	49353246	UTP18	-0.0118993	0.0017584	-0.0118615	0.00183259	-0.00829914	0.208389	-0.0138466	0.00294823
cg01523799	1	65613685	AK4	0.0124376	0.00175897	0.0122794	0.00202998	0.0122708	0.077704	0.0120796	0.0133593
cg19123639	6	42847514	RPL7L1	0.00778834	0.0017594	0.00772124	0.00201127	0.0135433	0.00329548	0.00540339	0.0690037
cg00499524	2	122732669	AC018737.3	0.00527174	0.00175997	0.00527099	0.00178208	0.00335208	0.244297	0.00611575	0.00371033
cg15974216	19	1599248	UQCR11	-0.0115186	0.00176264	-0.0116838	0.00155525	0.0072238	0.139758	-0.0199878	5.32787e-05
cg14216142	3	138313050	CEP70	0.00452364	0.00176739	0.00454726	0.00168226	0.00530609	0.0404964	0.00411599	0.0201461
cg10717691	1	210426358	SERTAD4	0.0187299	0.00177005	0.0184901	0.00197507	0.0170696	0.135114	0.0190984	0.00637833
cg05358946	2	99102290	INPP4A	-0.0177863	0.00177022	-0.0178049	0.00183059	-0.0141487	0.154037	-0.0191918	0.00588078
cg01245284	12	76426035	PHLDA1	0.00315806	0.0017734	0.00316979	0.00174772	0.00215543	0.244775	0.00363942	0.00315426
cg24659758	10	71891123	AIFM2	0.013629	0.00177419	0.0135096	0.00188382	0.00835159	0.247217	0.016306	0.00300602
cg19017420	11	64781299	ARL2	0.00415522	0.00177969	0.00416512	0.00181328	0.010409	0.000310242	0.00140056	0.312659
cg00778448	3	129147642	EFCAB12	0.0054485	0.00178169	0.00549994	0.00155962	0.00754084	0.014961	0.00436515	0.0405631
cg01568521	6	30655456	PPP1R18	0.00300773	0.00178193	0.00300355	0.00190348	0.0041851	0.0252808	0.00250466	0.0263435
cg06009215	5	113647903	KCNN2	-0.0239518	0.00178255	-0.0241268	0.00167846	-0.0322652	0.0136541	-0.0197997	0.0368079
cg18954163	12	12647931	DUSP16	-0.00423582	0.00178354	-0.00430943	0.00154762	-0.0020646	0.426627	-0.00531796	0.00085693
cg16582156	1	110091224	GNAI3	0.00443739	0.00178457	0.00447778	0.00158791	0.00568951	0.0346092	0.00386109	0.0209953
cg03916912	11	95522834	FAM76B	0.00927393	0.00178602	0.00919801	0.00207931	0.00322958	0.50648	0.0118366	0.00154469
cg02303258	5	134822635	CTB-138E5.1	0.0111261	0.00178711	0.011062	0.00196568	0.0179653	0.00496038	0.00853942	0.0467982
cg15135222	3	15564190	COLQ	-0.0116825	0.00178787	-0.0118036	0.00160883	-0.0347352	2.68378e-05	-0.00140802	0.708197
cg05207184	12	30907599	CAPRIN2	0.00470426	0.00179337	0.00468479	0.00195984	0.00304591	0.299995	0.00532738	0.00234112
cg13603214	2	85920000	GNLY	-0.00633161	0.0017959	-0.00650192	0.00131789	-0.00664586	0.0986136	-0.00623699	0.00659583
cg17987217	18	51751355	MBD2	0.00985799	0.00179657	0.00976968	0.00197259	0.0131512	0.0200429	0.00815583	0.0325479
cg17354807	6	44280781	AARS2	0.0129879	0.00179708	0.0131272	0.00163311	0.0169789	0.0266137	0.0111269	0.024971
cg20171453	4	40198129	RHOH	-0.00659222	0.00179833	-0.00657047	0.00189756	-0.0098225	0.00991562	-0.00536074	0.0358332
cg07441462	17	80024008	DUS1L	0.0163156	0.00179898	0.0163568	0.00178751	-0.00145405	0.879335	0.0238364	0.000133399
cg14543995	17	30036582	RP11-805L22.1	-0.00453385	0.00179967	-0.00452999	0.00185202	-0.00348875	0.211478	-0.00504175	0.00296923
cg02379764	16	3551028	CLUAP1	0.00430972	0.00179987	0.00422319	0.00225955	0.00293036	0.274902	0.00489421	0.00233949
cg23768505	18	13262434	LDLRAD4	0.0221716	0.00180031	0.0219899	0.00201364	0.0304073	0.0235436	0.0188339	0.0239673
cg16816602	7	141532741	PRSS37	-0.0118575	0.00180086	-0.0120035	0.0015671	-0.00420057	0.518078	-0.0154169	0.00104525
cg01313904	16	86609963	FOXL1	0.0110339	0.00180484	0.0110563	0.00177562	0.012453	0.057571	0.0104369	0.0133974
cg00696803	17	43394474	MAP3K14	0.00470798	0.0018071	0.00476042	0.00158586	0.00170941	0.542673	0.00605317	0.000792883
cg27209278	19	5455482	ZNRF4	-0.00847965	0.0018085	-0.00856969	0.00156877	-0.00417113	0.410914	-0.0103405	0.00121718
cg09435170	4	184256627	snoU13	-0.0199697	0.00181262	-0.0201923	0.00165603	-0.0156974	0.145296	-0.0221239	0.00575339
cg17711717	9	34590391	CNTFR	0.00684146	0.00181721	0.00680069	0.00199353	0.00964406	0.0222151	0.00578108	0.0238639
cg04551655	2	27853316	GPN1	-0.0181279	0.00182009	-0.0179993	0.00200475	-0.0161414	0.130125	-0.0192466	0.00574777
cg14778235	10	102589102	PAX2	0.00818916	0.00182264	0.00840968	0.00123883	0.00365859	0.443995	0.0103038	0.00110177
cg13049471	17	74641167	ST6GALNAC1	-0.0183848	0.00183097	-0.0183927	0.00195022	-0.0342728	0.00274031	-0.0110165	0.103475
cg00357176	7	139257004	HIPK2	-0.0207186	0.00183143	-0.0209721	0.00160107	-0.0304035	0.00718411	-0.0162961	0.048506
cg20949568	5	16938859	MYO10	-0.0154211	0.00183497	-0.0154066	0.00193475	-0.0115414	0.203741	-0.0171007	0.00396108
cg27231292	6	50765846	TFAP2B	-0.00706219	0.00183673	-0.0071778	0.00160485	-0.00596549	0.167503	-0.00739413	0.00546426
cg05942831	8	37553643	ZNF703	0.00366796	0.00183799	0.00365019	0.00188205	0.00273605	0.206242	0.00408594	0.00421987
cg25798600	6	29454954	MAS1L	-0.0148579	0.00184069	-0.0148535	0.0019263	-0.0233939	0.00497045	-0.01154	0.0473148
cg19350682	7	100425236	SLC12A9	0.00431839	0.00184373	0.00441217	0.00143182	0.00977441	0.000476622	0.00173787	0.260402
cg22665692	10	128593943	DOCK1	0.00568326	0.00184653	0.00569393	0.00183732	0.00647752	0.0507088	0.00515722	0.0190209
cg21209219	11	10952789	ZBED5-AS1	0.00336653	0.00184864	0.00337553	0.00185509	0.00170225	0.391612	0.00410622	0.00176092
cg23891712	17	75136828	SEC14L1	0.00324996	0.00185392	0.00326914	0.00183777	0.00173268	0.381195	0.00390965	0.00160878
cg22973789	2	200321011	SATB2	0.0145533	0.00185471	0.0146217	0.00172344	0.0196146	0.0128064	0.0121802	0.0339222
cg06893371	12	41582961	PDZRN4	0.0117895	0.00185583	0.0118285	0.00181173	0.0080561	0.218968	0.0138171	0.00309222
cg25973895	19	20163027	AC006539.4	0.00316753	0.00185615	0.00314569	0.00211227	0.00207369	0.276977	0.00353586	0.00378896
cg22700091	15	48470612	MYEF2	0.00855503	0.00186203	0.0085622	0.00182449	0.00526476	0.286141	0.00971446	0.0034879
cg15624274	7	46754068	AC011294.3	-0.0117198	0.00186482	-0.0117421	0.00189857	-0.0202935	0.00460695	-0.00802707	0.0672579
cg02164516	15	41576100	OIP5-AS1	0.00860003	0.00186505	0.00855691	0.00203321	0.00972515	0.0398295	0.00799353	0.0200838
cg18433268	8	95487039	RAD54B	0.0101872	0.0018662	0.0102109	0.0019037	0.00879983	0.140686	0.0106735	0.00648282
cg18575406	10	5932529	FBXO18	0.00774132	0.00186673	0.00762555	0.00217053	0.010658	0.0226921	0.00618794	0.0347035
cg06439280	5	56218527	MIER3	-0.00653527	0.00186816	-0.00652996	0.00198612	0.00345557	0.354166	-0.0112368	9.92231e-06
cg11676599	10	124133934	PLEKHA1	0.00668616	0.00186925	0.0066362	0.00200981	0.00707109	0.100526	0.00636748	0.00908609
cg05015495	5	93957782	ANKRD32	-0.0171605	0.00187018	-0.0170103	0.00217273	-0.00741232	0.417942	-0.0209421	0.00252995
cg07314067	10	135171574	FUOM	0.00437134	0.00187687	0.00436193	0.00196558	0.0047382	0.0957889	0.00427282	0.00738219
cg18515303	10	108864049	SORCS1	-0.00600807	0.00188022	-0.00611866	0.00147404	-0.00343917	0.331573	-0.00719836	0.00190045
cg18549292	17	79371014	RP11-1055B8.6	0.0061362	0.00188234	0.0062054	0.00171112	0.00865767	0.0172407	0.00506132	0.0324853
cg26567213	22	51112165	SHANK3	0.0312001	0.00188472	0.0309116	0.00210439	0.0711852	0.000372834	0.0136955	0.226969
cg24627793	17	79479216	ACTG1	0.00348342	0.00188996	0.00347246	0.00205452	0.0028409	0.159544	0.00376817	0.0061704
cg22398595	1	185285595	IVNS1ABP	0.00458832	0.00189528	0.00461635	0.0017984	0.00290149	0.273149	0.00536115	0.00299966
cg12400350	15	90686331	CTD-2315E11.1	-0.0214081	0.00190239	-0.0215597	0.00188647	-0.0222455	0.0546529	-0.0202613	0.0185345
cg02683408	17	79487159	RP13-766D20.2	0.0104574	0.00190277	0.0103893	0.00186567	0.00895661	0.172324	0.0113568	0.00342733
cg10870083	4	62068185	LPHN3	0.00316964	0.00190307	0.00319199	0.00183989	0.00326914	0.0895046	0.0031481	0.00977129
cg21727532	6	123317212	CLVS2	0.00556431	0.00190672	0.00558155	0.00192132	0.00456917	0.211927	0.00587422	0.00325841
cg06824980	3	187463507	BCL6	0.00416725	0.00190822	0.00419357	0.00178235	-0.00183833	0.411986	0.00674484	6.68364e-05
cg03482851	8	70284236	RP11-744J10.3	-0.0152074	0.00191089	-0.0152191	0.00194425	-0.0253245	0.0112128	-0.010445	0.054794
cg22630628	10	73337125	CDH23	-0.00905436	0.00191132	-0.00919709	0.00168111	-0.0321306	2.22576e-05	0.000858613	0.680047
cg09580567	1	221052705	HLA-AS1	0.00598802	0.00191642	0.00607439	0.00169863	0.00447493	0.190422	0.00675775	0.00421663
cg11708118	12	6862968	MLF2	0.0105106	0.00192048	0.0104996	0.00203946	0.0144358	0.0137921	0.0085592	0.0404331
cg21701531	2	145275199	ZEB2	0.00502433	0.00192072	0.0050395	0.00196258	0.00289808	0.318626	0.0060101	0.00232608
cg17114283	11	696207	TMEM80	0.00606759	0.00192166	0.00611742	0.00174142	0.0100435	0.00606931	0.00423718	0.0666623
cg12951098	5	157170574	LSM11	0.00269567	0.00192323	0.00274107	0.00157346	0.00152235	0.376888	0.00315045	0.00191185
cg18891210	5	148560634	RP11-331K21.1	-0.022018	0.0019233	-0.0223887	0.00159751	-0.0343036	0.00631251	-0.0162831	0.057074
cg15601452	1	28906382	SNHG12	-0.0142348	0.00193094	-0.0144262	0.00170951	-0.0116194	0.178407	-0.0156027	0.00344514
cg05803606	8	99602540	STK3	-0.00907098	0.00193336	-0.00903382	0.00211851	0.00306774	0.489423	-0.0144887	0.000139602
cg19260663	7	24791121	DFNA5	-0.0119367	0.00193377	-0.0119504	0.00202822	-0.000897485	0.877333	-0.0170126	0.000600108
cg06747794	1	212725386	RP11-61J19.3	-0.0123877	0.0019406	-0.0121944	0.00228057	-0.00571881	0.401676	-0.0151005	0.00230834
cg00049502	12	112280971	MAPKAPK5	0.00660424	0.0019407	0.00680863	0.00115723	0.0086863	0.0339849	0.00564304	0.0234792
cg08958931	3	47398274	KLHL18	-0.0132632	0.00194157	-0.0134769	0.00171597	-0.000210555	0.935926	-0.0191265	0.00234144
cg17876200	1	161067927	KLHDC9	0.00447557	0.00194478	0.00447842	0.00201598	0.00297826	0.271026	0.00512985	0.00293103
cg27336178	9	139971800	UAP1L1	0.0140351	0.00194997	0.0139395	0.00214565	0.0152888	0.0586194	0.0130626	0.0175588
cg08277694	2	232826888	DIS3L2	0.00830397	0.00195344	0.00833647	0.00191016	0.013654	0.00770509	0.0058661	0.0601929
cg10295858	16	411352	MRPL28	0.0227261	0.00195384	0.0224324	0.00232771	0.0308183	0.0259521	0.01871	0.0302386
cg03850334	11	62341623	MIR3654	0.00847729	0.00195796	0.00842531	0.00211119	0.013706	0.0094685	0.00601675	0.0583127
cg04443233	8	17822162	PCM1	-0.0135423	0.00196112	-0.0138236	0.00157074	-0.00552042	0.468652	-0.0171252	0.00138279
cg12985773	11	17035411	PLEKHA7	0.00418951	0.00196328	0.00415166	0.00213486	0.00402027	0.110399	0.00431241	0.00743264
cg17770910	8	143851427	LYNX1	0.0260627	0.00196444	0.0262617	0.00193142	0.0316555	0.0457547	0.0228715	0.0208552
cg02972334	7	91764095	CYP51A1	0.00462911	0.00196526	0.00456944	0.00234604	0.00551328	0.0508328	0.00420805	0.0176001
cg03210277	1	26233332	STMN1	0.00964284	0.00196712	0.00970071	0.00184838	0.0116674	0.0299187	0.00873073	0.022739
cg16826874	8	25041796	DOCK5	0.00403091	0.00196771	0.00401633	0.00206888	0.00314314	0.192139	0.0043679	0.00539946
cg17617387	9	130953234	CIZ1	0.00944665	0.00196794	0.009317	0.0023273	0.0112127	0.0481381	0.00844054	0.0190281
cg15461105	10	118609167	RP11-539I5.1	0.00567351	0.00197379	0.00570342	0.00197012	0.00532647	0.105514	0.0059644	0.00742947
cg17029193	1	8510607	RERE	0.0238925	0.0019755	0.0237529	0.00192703	0.0304731	0.0276222	0.0216128	0.0196559
cg25266621	15	86284469	AKAP13	0.0194127	0.00197986	0.0191157	0.00235968	0.0229498	0.0378326	0.0179942	0.019045
cg03454028	10	32217895	ARHGAP12	0.00818838	0.0019807	0.00816056	0.00214296	0.0031892	0.406305	0.0104456	0.00278196
cg25084851	5	504614	SLC9A3	0.0177055	0.00198698	0.0175759	0.00211736	0.029388	0.00715651	0.0126536	0.055869
cg11363229	3	196065320	TM4SF19	0.00676416	0.00198712	0.00654109	0.00260285	0.00829761	0.0308407	0.00614681	0.0224885
cg26651188	12	7092012	LPCAT3	-0.0173319	0.00198909	-0.0173935	0.00186569	-0.0206542	0.0583966	-0.0160567	0.0126237
cg25503913	4	187219978	F11-AS1	-0.00942647	0.00199109	-0.00942928	0.00193954	-0.00942664	0.0934836	-0.00957386	0.00854635
cg26588612	6	148562337	RP11-631F7.1	-0.0200411	0.00199189	-0.0200444	0.00200991	-0.0322501	0.00237178	-0.0141273	0.0846088
cg21269806	15	41836470	RPAP1	0.00854217	0.00199339	0.00855009	0.00199475	0.00394112	0.435209	0.0102645	0.00186994
cg18316445	10	52383683	SGMS1	0.00376238	0.00199427	0.00380766	0.00180943	0.00394775	0.116539	0.00359046	0.00747417
cg10360928	8	67686942	C8orf44-SGK3	0.00288722	0.00199449	0.00289573	0.00200348	0.000882332	0.639163	0.00375805	0.00046473
cg01634057	4	123843788	NUDT6	0.00648285	0.00199549	0.00659894	0.00166826	0.00393919	0.322552	0.00760189	0.00206365
cg02243276	8	103872978	AZIN1	-0.0180289	0.00199739	-0.0182039	0.00180501	-0.0153322	0.124838	-0.0193197	0.00749231
cg24475210	4	6642433	MRFAP1	0.00348037	0.00199739	0.00345225	0.00225054	0.000299742	0.883658	0.00489598	0.000347054
cg09130556	2	38304030	CYP1B1-AS1	0.00805699	0.00199772	0.00820922	0.00166942	0.0152503	0.00137686	0.00486921	0.120557
cg15929181	6	76037604	FILIP1	-0.0112561	0.00199822	-0.0112706	0.00207799	-0.0309843	0.000162066	-0.0029532	0.403736
cg06384026	11	70117429	PPFIA1	0.00488204	0.00199975	0.00490645	0.00191446	0.00171093	0.54762	0.00641647	0.000679227
cg05990072	16	28936708	RABEP2	0.00586546	0.00200235	0.0059184	0.00180772	0.00602837	0.0931472	0.00578352	0.00979492
cg07114770	1	144932136	PDE4DIP	0.00306775	0.00200768	0.00307145	0.00203375	0.00303868	0.0931955	0.00310946	0.00985792
cg12773325	11	2160560	IGF2	0.00897044	0.00200978	0.00900378	0.00195524	0.0075899	0.127913	0.00993672	0.00558662
cg07913124	12	14217094	GRIN2B	-0.0249211	0.00201145	-0.0253543	0.00168584	-0.00755492	0.583126	-0.0323067	0.00126202
cg07453748	10	131355302	MGMT	-0.0103107	0.00201344	-0.0103926	0.00182965	-0.024065	0.000545431	-0.00429153	0.23693
cg05595345	15	98504173	ARRDC4	0.00711997	0.00201826	0.00710183	0.002191	0.00260972	0.561657	0.00907185	0.000611199
cg11986861	22	29284199	ZNRF3	-0.0222375	0.00202085	-0.0227102	0.00166561	-0.0676053	2.86206e-06	-0.00191193	0.810404
cg05939970	3	127795340	RUVBL1-AS1	0.0269045	0.00202236	0.0272053	0.00190036	0.0249349	0.121943	0.0273682	0.00749285
cg02150435	12	9800469	RP11-705C15.4	0.00370814	0.0020235	0.00368025	0.002263	0.00210921	0.354905	0.00443935	0.00186929
cg07007530	22	41033387	MKL1	0.002537	0.00202413	0.00250472	0.0022179	0.00133303	0.387573	0.00312878	0.00160759
cg18308176	2	242786266	AC114730.2	0.00628264	0.0020248	0.00627078	0.0021305	0.00393641	0.335289	0.00739251	0.00130035
cg16854052	11	14542106	PSMA1	0.00574974	0.00202545	0.00579473	0.0019224	0.00306815	0.390718	0.0069818	0.00125306
cg13324568	11	61197484	CPSF7	0.00376044	0.00202632	0.00381649	0.00175673	0.00434273	0.0347357	0.00337735	0.0274166
cg08398290	16	734514	JMJD8	0.00902021	0.00202651	0.00888475	0.00244658	-0.00129982	0.793016	0.013499	0.000193605
cg17074542	15	83378827	AP3B2	0.00655101	0.00202735	0.00652647	0.00211148	0.00681766	0.0894759	0.00638784	0.0107233
cg27178940	17	74965090	RP11-87G24.3	0.00600525	0.00202771	0.00597837	0.00219425	0.00621784	0.10389	0.00598873	0.0075389
cg07024905	13	21364364	XPO4	-0.00790739	0.00202916	-0.00797222	0.00185555	-0.00788619	0.0934652	-0.00778344	0.0109751
cg16056964	11	74430117	CHRDL2	-0.0126146	0.00203014	-0.0125927	0.00220042	-0.0393709	0.000572402	-0.000652283	0.766369
cg17685465	5	176825444	SLC34A1	-0.010195	0.00203111	-0.0101486	0.00223312	-0.0118859	0.0412952	-0.00936108	0.0198728
cg03607825	16	3074386	THOC6	0.00626963	0.00203194	0.00633682	0.00182242	0.00659134	0.0779572	0.00615014	0.0118623
cg03699778	7	65670130	TPST1	0.00446112	0.00203566	0.00454871	0.00165109	0.00285955	0.289647	0.00505417	0.00316641
cg02234780	1	93249997	EVI5	0.00566866	0.00203594	0.0057548	0.00174695	0.00315823	0.335184	0.00685242	0.00222964
cg06535115	6	26551010	HMGN4	0.0113697	0.00204022	0.0114393	0.00190586	0.00705103	0.264317	0.0135466	0.00298274
cg10573932	20	17549697	BFSP1	0.00859421	0.00204023	0.00852322	0.00229611	0.00534423	0.272814	0.0100817	0.00316452
cg25922808	12	6862832	MLF2	0.0088896	0.0020403	0.00904782	0.00169687	0.00818503	0.101144	0.0090505	0.0110719
cg13468252	1	24104657	RP5-886K2.3	0.00634626	0.0020457	0.00629445	0.00225085	0.00604075	0.15909	0.00645613	0.00402936
cg13904432	12	53545990	RP11-1136G11.6	-0.00797008	0.00204756	-0.00812595	0.00156666	-0.0111445	0.0118743	-0.00655647	0.0403801
cg09354439	1	16563753	RSG1	0.0031737	0.00204984	0.00315369	0.00232514	0.0037849	0.0605682	0.00286246	0.016782
cg24993607	13	113257158	TUBGCP3	-0.00853809	0.00205181	-0.0086545	0.00177055	-0.00252844	0.608444	-0.0110281	0.00105659
cg02357755	8	120886845	DEPTOR	0.00274627	0.00205566	0.00276363	0.00196816	0.00230429	0.192923	0.00287029	0.00536382
cg05957285	12	1099985	RP11-359B12.2	0.00401834	0.00205608	0.00403897	0.00203958	0.00442165	0.0585032	0.00389318	0.0146616
cg02320481	13	110438578	IRS2	0.00604828	0.00205841	0.00622866	0.0013705	0.0111254	0.00240851	0.00376873	0.104378
cg22156255	3	149939241	RP11-167H9.5	0.00660528	0.00205977	0.00655053	0.00234135	0.00383918	0.35961	0.00766873	0.00187073
cg03459415	1	56343697	RP11-90C4.1	-0.0150805	0.00206207	-0.0152837	0.00174079	0.00621166	0.401209	-0.0242928	0.000118575
cg07685221	19	10812325	QTRT1	0.00476339	0.00206406	0.00482794	0.00185007	0.00374065	0.173827	0.00511865	0.00679906
cg08585380	6	86388840	SNHG5	0.00590167	0.00206445	0.00586931	0.00229189	0.00483359	0.197465	0.00653228	0.00305127
cg10038168	12	124497713	ZNF664	-0.0151248	0.00206769	-0.0153283	0.0016206	-0.0212669	0.0141647	-0.0125679	0.0357612
cg08003956	17	21911491	RP11-1109M24.7	-0.0210634	0.00206788	-0.0212478	0.00182277	-0.0162901	0.173415	-0.0225511	0.00703241
cg01075271	14	38080314	TTC6	0.00785414	0.00206938	0.00796512	0.00174892	8.63907e-05	0.983324	0.0116034	0.000331867
cg02766780	20	35918074	MANBAL	0.004832	0.00207157	0.00486773	0.00198545	0.00315624	0.263338	0.00547976	0.0040376
cg00410106	2	207140303	ZDBF2	0.0133756	0.00207172	0.0134646	0.00197116	-0.00283315	0.716749	0.0207044	7.42935e-05
cg16609021	7	157754648	PTPRN2	-0.0384312	0.00207207	-0.0382843	0.00223942	-0.0363437	0.0904848	-0.0386919	0.0120635
cg02130613	8	110543390	PKHD1L1	-0.013131	0.00207432	-0.0133225	0.00184651	-0.0179408	0.00979856	-0.0104501	0.0528641
cg13121699	2	185462397	ZNF804A	0.00639134	0.0020776	0.0063499	0.00230991	0.0105376	0.00378254	0.00462628	0.0695408
cg00274587	6	33280900	TAPBP	0.0099219	0.00208286	0.00991529	0.00215436	0.0162544	0.00532403	0.00716203	0.066242
cg21294655	1	27021107	RP5-968P14.2	-0.0102085	0.0020832	-0.0101234	0.00236609	-0.00698974	0.19392	-0.0114855	0.00642497
cg05174924	6	90062691	UBE2J1	0.00634172	0.00208361	0.00625513	0.00243713	0.00310111	0.436907	0.00786922	0.00102371
cg14568259	9	127421654	MIR181A2HG	0.00496056	0.0020858	0.00497139	0.00198395	0.00610602	0.0760133	0.00449575	0.00953016
cg09284026	14	70040899	CCDC177	0.0189663	0.00208937	0.0187962	0.00237219	0.0196919	0.0902795	0.0180588	0.0126208
cg17508039	6	166865159	RPS6KA2	-0.00749258	0.00208959	-0.00753187	0.00194472	-0.00548542	0.226528	-0.00832399	0.00409445
cg08072659	17	8103635	RP11-599B13.8	0.00877462	0.00208979	0.00878803	0.0021543	-0.00154926	0.720136	0.0134949	0.000277043
cg19917298	2	71686203	DYSF	-0.00494753	0.00209183	-0.00502545	0.00168522	-0.00392124	0.177795	-0.00546787	0.00506064
cg08065721	11	111933776	DLAT	-0.0136797	0.00209391	-0.01371	0.0020345	-0.0246758	0.00253774	-0.00886282	0.0961823
cg19719703	13	113875158	CUL4A	-0.00873586	0.00209761	-0.00900882	0.00146858	-0.00378365	0.463981	-0.0111276	0.00102985
cg15298486	10	102046690	BLOC1S2	0.0128313	0.00209962	0.0127515	0.00223778	0.0114156	0.14491	0.0135665	0.00588175
cg23434654	5	121648409	SNCAIP	0.00248033	0.0021037	0.00249996	0.00201582	0.00146601	0.374766	0.00296463	0.0013269
cg04965200	12	93484239	RP11-511B23.2	-0.0165935	0.00210432	-0.0166723	0.00207749	-0.0317708	0.000764564	-0.00973868	0.14086
cg24292323	22	38201137	H1F0	0.00485587	0.00210527	0.00491757	0.00188253	0.00668503	0.0327943	0.00392909	0.0287372
cg00124774	1	44435563	DPH2	0.0029664	0.00210606	0.0029534	0.00228122	-0.00021254	0.908952	0.00444935	9.40749e-05
cg01467789	8	37595333	ERLIN2	0.00867378	0.00211082	0.00870253	0.00213856	0.0153215	0.00120684	0.00587449	0.0972422
cg15731669	13	52733586	NEK3	0.00635384	0.00211154	0.00632968	0.00232806	0.00530524	0.162324	0.00678206	0.00625506
cg18744802	19	9945810	CTD-2623N2.11	0.00877589	0.00211308	0.00884094	0.00206913	0.00895288	0.0975962	0.00849442	0.0113082
cg00189533	10	126919073	MRPS21P6	-0.0110473	0.00211506	-0.011044	0.00223802	-0.0127119	0.0442243	-0.0101767	0.0210525
cg00641632	17	42401901	SLC25A39	0.00249732	0.00211749	0.00248598	0.00218084	-0.000794764	0.614792	0.00397667	3.5625e-05
cg14099293	6	38607245	BTBD9	0.00363787	0.00211806	0.00372332	0.00149972	0.00347729	0.104574	0.00361918	0.012357
cg21989094	19	39421295	SARS2	0.00270899	0.0021218	0.00273459	0.00195121	0.00138594	0.405335	0.00338309	0.00130426
cg22893605	5	171185324	AC011410.1	-0.00689126	0.00212446	-0.00699112	0.00184109	-0.00983448	0.0210858	-0.00537274	0.0401442
cg19350870	2	73008384	EXOC6B	-0.028731	0.00213192	-0.0291151	0.00192909	-0.0100641	0.522036	-0.0365466	0.00171572
cg10087598	6	32812619	PSMB9	0.00324871	0.00213362	0.00327858	0.00197593	0.00118343	0.5364	0.00421183	0.00118464
cg03598313	1	208955564	RP11-459K23.2	-0.0204013	0.00213644	-0.0204945	0.00216985	-0.0724233	2.07535e-06	0.00273367	0.665515
cg14185390	3	5136538	AC090955.5	-0.00744068	0.00213736	-0.00745874	0.00210751	0.00213735	0.646992	-0.011899	2.25871e-05
cg15136797	2	86851071	CHMP3,RNF103-CHMP3	0.00599616	0.00214001	0.00603585	0.00206749	0.00392803	0.252494	0.00666968	0.00532029
cg02942594	19	28284741	LINC00662	0.00502683	0.00214238	0.00505865	0.00205907	0.00331394	0.209706	0.0058621	0.00523509
cg18251255	11	6624665	RRP8	0.00317328	0.00214387	0.00318467	0.0021717	0.0018065	0.353027	0.0037601	0.0023872
cg27658080	17	47784840	SLC35B1	0.00427715	0.00214495	0.00425735	0.00233004	0.00427381	0.0820264	0.00431286	0.0111466
cg26392523	14	104387923	C14orf2	0.00287765	0.00214523	0.00288787	0.00202028	0.0014993	0.410457	0.00344763	0.00187566
cg02483043	10	134536498	INPP5A	-0.0138965	0.002146	-0.0139511	0.00217555	-0.0257169	0.00129263	-0.00857071	0.119328
cg07378245	16	30905077	BCL7C	0.00649085	0.00214698	0.0065326	0.00207646	0.00483477	0.244334	0.00737063	0.00236008
cg01247426	12	45270828	NELL2	0.00451632	0.0021526	0.00457475	0.00160861	0.00288683	0.306688	0.00538367	0.00167457
cg02960853	7	124404822	GPR37	0.00419833	0.0021527	0.00423295	0.00194689	0.00416938	0.0687701	0.00436076	0.0113646
cg21660861	7	16700959	BZW2	-0.00950135	0.00215943	-0.00969314	0.0016895	-0.00828837	0.125553	-0.00993642	0.00853079
cg24033330	20	39317034	MAFB	0.00752023	0.00215986	0.00750619	0.00230664	0.00647195	0.119757	0.00817108	0.00738459
cg16531271	2	219824324	AC097468.7	0.0055248	0.00216026	0.00561067	0.00184252	0.00740171	0.0225627	0.00460793	0.0354961
cg18028711	13	45150028	TSC22D1	0.0116077	0.00216157	0.0116542	0.00217653	0.00420141	0.547031	0.0146613	0.00116358
cg02956481	19	36249454	C19orf55	0.0028365	0.00216429	0.00288937	0.00166545	0.00282269	0.114842	0.00280605	0.0101759
cg07061355	8	118147200	SLC30A8	-0.00931456	0.00216565	-0.00931958	0.00226094	0.00346479	0.307663	-0.0148114	0.000471279
cg04140633	1	117208496	IGSF3	-0.0245659	0.00216574	-0.0247889	0.00194464	-0.0426204	0.00200334	-0.0171466	0.0829897
cg11667301	2	203141235	SNORD70	-0.0283424	0.00217515	-0.0284411	0.00218226	-0.0400877	0.0138097	-0.0233964	0.0377513
cg19388332	12	102091141	CHPT1	0.00612513	0.00217518	0.00613565	0.0022287	0.00747845	0.0565764	0.00559158	0.015113
cg12303521	10	45406187	RP11-285G1.2	-0.0154334	0.00218025	-0.0157078	0.00182151	-0.0194583	0.0284407	-0.0132764	0.0286222
cg01382860	19	49700021	TRPM4	0.0384756	0.00218164	0.0384096	0.00238578	0.0755138	0.000449339	0.0209653	0.175562
cg27586065	1	117603353	TTF2	0.00898829	0.00218355	0.00889588	0.00252692	0.00471392	0.410242	0.010705	0.00153424
cg25306442	1	45769308	ZSWIM5	0.0170485	0.00218578	0.0171547	0.00213161	0.0190531	0.0645063	0.0158181	0.0165152
cg14794065	19	16296078	FAM32A	0.0110503	0.00218584	0.0109607	0.00230188	0.0024792	0.715377	0.0145666	0.000591213
cg15451853	4	1515692	RP13-1016M1.2	-0.0110104	0.00218585	-0.0111624	0.00201713	0.00290009	0.610771	-0.0169149	0.000220211
cg24391240	18	47792928	CCDC11	0.00958133	0.00218835	0.00983182	0.00163088	0.00293591	0.614396	0.0127731	0.00049774
cg03048432	14	51290751	NIN	-0.0231166	0.00218972	-0.0234567	0.00193421	-0.0391744	0.00152498	-0.0153644	0.105784
cg08295094	6	32128101	PPT2	-0.0196932	0.00219327	-0.0197286	0.00217228	-0.0311092	0.00828176	-0.0146498	0.0568379
cg05376754	4	3825845	ADRA2C	0.0263586	0.0021937	0.0260905	0.00250193	0.00665305	0.669096	0.0351889	0.000681971
cg18550820	15	68852076	CORO2B	0.00752762	0.0021954	0.00752573	0.0022949	0.00589738	0.209841	0.00823151	0.0040967
cg09826790	16	2116316	TSC2	0.00432745	0.00219607	0.00418442	0.00285863	0.00730147	0.00618918	0.00288021	0.0848913
cg22929104	3	101396044	ZBTB11	0.00396588	0.00219705	0.00398821	0.00217277	0.00467547	0.0569468	0.00371233	0.0155125
cg01241721	8	143532012	BAI1	0.00436944	0.00220146	0.00445143	0.00183624	0.00192471	0.483833	0.00547204	0.00102018
cg20865068	13	100153453	LINC00449	0.00481589	0.00220377	0.0048316	0.00223062	0.00955316	0.00131678	0.00269181	0.145639
cg14593317	11	67276323	CDK2AP2	0.00804596	0.00220781	0.00807954	0.00216562	0.008848	0.0738112	0.00771279	0.0129382
cg02286715	4	6473881	PPP2R2C	0.00360224	0.00220855	0.00366338	0.00182273	0.0045268	0.0318264	0.00325153	0.0239862
cg25142586	1	202792405	RP11-480I12.4	-0.0148685	0.00221331	-0.0149073	0.00223574	-0.0158979	0.0966476	-0.0145111	0.00912531
cg18844229	14	54434563	BMP4	-0.026089	0.00221969	-0.0263719	0.00209361	0.00262705	0.81518	-0.0397048	0.000552043
cg12775656	7	151078750	WDR86	0.0218348	0.00222852	0.0220657	0.00202288	0.0280589	0.0273522	0.0192303	0.0265007
cg04771938	2	97405809	LMAN2L	0.0111954	0.00223042	0.0110981	0.00251733	0.0126642	0.0792869	0.0103394	0.0131636
cg09780241	4	111535597	RP11-380D23.2	0.0132244	0.00223198	0.0130037	0.00265704	0.0127837	0.0789911	0.013291	0.013805
cg22174844	1	39570747	MACF1	0.00710787	0.00223666	0.00718666	0.00198234	0.00762078	0.079121	0.00684674	0.0129045
cg07304068	3	47823820	SMARCC1	0.00589056	0.00223777	0.00589892	0.00230719	0.00749414	0.0246064	0.00526594	0.0278051
cg11780546	7	4175655	SDK1	-0.0128081	0.00224236	-0.0129147	0.00207135	-0.022962	0.000434826	-0.0077565	0.148463
cg15623398	1	160312544	COPA	0.00668856	0.00224322	0.00676728	0.00201173	0.0102986	0.0200681	0.0049449	0.0443155
cg26434101	3	138655338	RP11-548O1.3	0.00595224	0.00224471	0.00603852	0.00194954	0.00458841	0.204755	0.00663896	0.00413248
cg10821050	7	155603913	SHH	0.00546159	0.00224496	0.00545826	0.00237555	0.00522539	0.154454	0.00570183	0.00404125
cg15308271	2	27720440	GCKR	-0.0149817	0.00224935	-0.0151361	0.00210286	0.00149026	0.816314	-0.0218417	0.000924342
cg05857825	20	31408213	MAPRE1	0.010409	0.00225136	0.0103692	0.00242053	0.0228297	0.000474189	0.00476593	0.229063
cg10273340	16	56224793	RP11-461O7.1	0.0046167	0.00225378	0.00464076	0.00215763	0.00536631	0.0438262	0.00421318	0.0234828
cg06851898	1	27933067	AHDC1	0.00385278	0.00225664	0.00389545	0.00207204	0.00163627	0.509553	0.00483638	0.000877896
cg01179140	1	234745907	IRF2BP2	0.00674657	0.00225996	0.00675025	0.00234406	0.00747344	0.0620262	0.00617945	0.0199125
cg15573979	7	141676229	MGAM	0.00815931	0.00226232	0.00817709	0.00215469	0.00289685	0.542976	0.0105488	0.00110506
cg00011346	2	213403859	ERBB4	0.0188348	0.00226373	0.0189243	0.00221727	0.0155114	0.148081	0.0196673	0.00944016
cg14302973	8	10283221	MSRA	0.0113216	0.002264	0.0112653	0.00242941	0.0190938	0.00463813	0.00741315	0.0950411
cg00040569	19	44438813	ZNF45	0.00423711	0.00226405	0.00432847	0.00170179	0.000283623	0.911873	0.0060111	0.000322495
cg25268678	12	6420020	PLEKHG6	0.00756181	0.00226429	0.00763644	0.00204751	0.00868044	0.0693626	0.00702957	0.0142047
cg27009828	19	3985445	EEF2	0.00492798	0.0022647	0.00499646	0.00195141	0.00438322	0.152084	0.00500932	0.00831582
cg00650386	4	72248830	SLC4A4	-0.0127818	0.0022657	-0.0129641	0.00194279	-0.00665059	0.388916	-0.0152624	0.00208447
cg16204700	3	133292376	CDV3	0.00881527	0.00226643	0.0088183	0.00227109	0.00296591	0.555394	0.0113705	0.00131829
cg07522644	6	43142093	SRF	0.00550336	0.00226735	0.00563464	0.00180987	0.00442366	0.162349	0.00594712	0.00738893
cg26283893	12	54332457	HOXC13-AS	0.00312961	0.0022676	0.00312732	0.00235159	0.00402709	0.0350808	0.00271868	0.0284178
cg06646285	11	14521639	PSMA1	0.016295	0.00226849	0.0164027	0.00218895	0.0131143	0.186909	0.0175708	0.00557103
cg10245141	2	187559130	FAM171B	0.00496663	0.0022758	0.00507467	0.00174045	0.00308012	0.265733	0.00593225	0.00324702
cg04090147	5	56247905	MIER3	0.00573955	0.00227861	0.0057767	0.00219087	0.00035799	0.915721	0.00810644	0.000375036
cg12151447	19	46220964	FBXO46	0.00586984	0.00227989	0.00583926	0.00251003	0.00351564	0.316586	0.00706915	0.00214874
cg19339021	7	2697963	TTYH3	-0.00424825	0.00228418	-0.00424107	0.00231664	-0.00326911	0.232543	-0.00457752	0.0044758
cg20920748	6	13486599	GFOD1-AS1	0.00693334	0.002286	0.00687994	0.00257259	0.00755644	0.0682291	0.00675306	0.0139495
cg19860320	13	33640942	KL	-0.00568176	0.00228847	-0.00574173	0.00183887	-0.00790595	0.0152824	-0.00471253	0.0399332
cg18746040	22	46731659	TRMU	0.0039379	0.00229054	0.00394219	0.00225784	0.00632479	0.00921946	0.00285674	0.0620222
cg06852058	15	34498249	KATNBL1	-0.0162842	0.00229223	-0.016626	0.0018863	-0.0197029	0.0403502	-0.0144465	0.0253158
cg23401684	2	9772068	YWHAQ	-0.0138389	0.00229297	-0.0137577	0.00252779	0.0012579	0.8741	-0.0205775	0.000213873
cg18100653	7	155089030	AC144652.1	0.0061132	0.00229344	0.00603779	0.00267884	0.00317892	0.405976	0.00741154	0.00157439
cg14019158	19	45754992	MARK4	0.0125822	0.00229857	0.0126806	0.0021631	0.0179957	0.0225757	0.00990712	0.0397861
cg01203443	4	178230972	NEIL3	0.00438001	0.00229894	0.0045052	0.00164664	0.00363983	0.171849	0.00471522	0.00616906
cg25072880	8	22719995	PEBP4	-0.0155373	0.00229909	-0.0156309	0.00220516	-0.0124529	0.155295	-0.0165197	0.00845772
cg03383941	20	44099418	WFDC2	0.0197331	0.0022994	0.019667	0.00246935	0.0279946	0.0187907	0.0157451	0.04137
cg20203089	10	104155504	NFKB2	0.0127589	0.00230148	0.0129023	0.00202245	0.0233978	0.00173712	0.00820853	0.105914
cg06910299	4	2758074	TNIP2	0.00860143	0.00230507	0.00859429	0.00243143	0.00442099	0.389499	0.0104833	0.00204255
cg01651821	2	99797358	MITD1	0.00689981	0.002308	0.00692307	0.00218994	0.00894203	0.0276007	0.00572749	0.0370543
cg16970580	8	38874540	ADAM9	-0.0112875	0.00231027	-0.0113871	0.00205091	-0.0181192	0.004331	-0.00836526	0.0674723
cg08786077	2	37571732	QPCT	0.00918501	0.00231262	0.0092278	0.0022709	0.00726277	0.130432	0.0100311	0.0094027
cg21784396	7	127991421	PRRT4	0.0196297	0.00231295	0.0194173	0.00252905	0.00575241	0.632265	0.0256789	0.000752148
cg24464927	8	42996206	HGSNAT	0.0142022	0.00231414	0.0142614	0.00229918	0.0214257	0.0139512	0.0110746	0.0438032
cg11164162	10	135061171	MIR202HG	0.0245144	0.00231495	0.0243253	0.00241552	0.00206003	0.891619	0.0344756	0.000232182
cg06267084	11	392508	PKP3	0.00808201	0.00231621	0.00788509	0.002997	0.00996288	0.0476705	0.00713309	0.0216911
cg24617568	7	89748647	RP5-1121E10.2	0.00463023	0.00231633	0.004651	0.00227343	0.0070914	0.00568925	0.00368484	0.0538011
cg06803933	6	43737555	VEGFA	0.00529867	0.00232158	0.00526146	0.00256206	0.00140964	0.669628	0.00684932	0.000814479
cg07109438	10	118561572	RP11-539I5.1	-0.0108587	0.00232409	-0.0110181	0.00201782	0.0041487	0.511372	-0.0177081	3.97048e-05
cg22253078	2	212196399	AC013404.1	-0.00709991	0.00232415	-0.00703859	0.00266188	-0.00474838	0.267912	-0.00818608	0.00341524
cg25740513	3	184019770	PSMD2	-0.00766016	0.00232777	-0.00777007	0.0018653	-0.0137523	0.00247564	-0.00492644	0.105143
cg01412518	1	3456118	MEGF6	-0.0159425	0.00232879	-0.016068	0.00226543	-0.00226488	0.765219	-0.0212689	0.00199357
cg02738641	13	114303736	ATP4B	-0.0137545	0.00232917	-0.0140753	0.00183703	-0.019705	0.0151313	-0.0116596	0.032586
cg07889329	6	37666155	MDGA1	0.00816962	0.0023295	0.00823579	0.00214615	0.00432771	0.377087	0.00982315	0.00234417
cg26687661	11	121526609	SORL1	0.00872261	0.00233155	0.00877061	0.00229041	0.0088466	0.0860609	0.00864817	0.0126069
cg17991990	10	25305418	THNSL1	0.00773261	0.00233498	0.00771686	0.00250512	0.00967523	0.0568906	0.00702474	0.0143089
cg00444019	10	14646244	FAM107B	0.00566364	0.0023359	0.00564873	0.00241739	0.00958135	0.00530997	0.00381202	0.0866359
cg24275354	2	240964415	NDUFA10	0.00283231	0.0023375	0.00286639	0.00217212	0.00155694	0.389589	0.00335742	0.00224013
cg26514793	10	73769127	CHST3	-0.0316623	0.00233773	-0.0319313	0.0021339	-0.0447107	0.0160125	-0.0247796	0.0493375
cg26853987	5	176790272	RGS14	0.00563966	0.00233784	0.00564927	0.00243594	0.00230423	0.479482	0.00693722	0.0022355
cg22860643	10	112678729	BBIP1	0.010217	0.00234134	0.0101546	0.0025821	0.0100624	0.0870371	0.00989928	0.0159729
cg19940389	22	44351213	PNPLA3	0.00398338	0.00234182	0.0040283	0.00209639	0.00185129	0.414171	0.00493517	0.00244265
cg23257564	1	115396035	SYCP1	-0.0033218	0.00234264	-0.00332398	0.0023794	-0.00305664	0.140291	-0.00343666	0.00774994
cg08970050	5	162864268	RP11-541P9.3	0.00910794	0.00234384	0.00912876	0.00236223	-3.04134e-05	0.995332	0.0132245	0.000310594
cg19734327	13	112272366	RP11-65D24.1	-0.00463372	0.00235064	-0.00470753	0.00202385	-0.00354351	0.198366	-0.00505358	0.00631029
cg22675486	1	165414544	RXRG	0.00694893	0.00235473	0.00700555	0.002301	0.00292264	0.493917	0.00857947	0.00155609
cg02327464	16	88871102	CDT1	0.00570078	0.00235956	0.00572034	0.00231349	0.0065979	0.0558803	0.00540315	0.0163167
cg11219485	1	200116537	NR5A2	-0.00557853	0.00236087	-0.00576446	0.00159959	-0.00575524	0.0902424	-0.00556445	0.0111235
cg25025773	6	30655346	PPP1R18	0.00540697	0.00236482	0.00540999	0.00240051	0.00317724	0.337329	0.00637861	0.00254157
cg06530725	1	54375643	DIO1	-0.0139166	0.00236634	-0.0140167	0.00230327	-0.0139948	0.046156	-0.0137812	0.0205084
cg12024304	15	43623077	ADAL	0.00494646	0.00236805	0.00500778	0.00213364	0.00184937	0.569005	0.00630054	0.000665043
cg17319894	3	9791448	OGG1	0.00530735	0.00236931	0.00529774	0.00249151	0.00578222	0.0743081	0.00502475	0.0157087
cg22208339	12	49110861	CCNT1	0.0053047	0.00237059	0.005281	0.00247729	0.00106149	0.742802	0.00706196	0.000652605
cg22806587	15	75871813	CTD-2323K18.1	0.00905941	0.00237264	0.00910614	0.00229256	0.014581	0.00565779	0.0066587	0.0667681
cg04607322	5	180587716	OR2V2	0.00962837	0.00237343	0.00958174	0.00254797	0.0154173	0.0105935	0.00661813	0.0726035
cg12226046	10	91403655	PANK1	0.0149123	0.00237415	0.0148615	0.00258574	0.0143439	0.0883049	0.0151061	0.0129313
cg09338170	1	100436032	SLC35A3	0.0146287	0.00237748	0.01461	0.00250388	0.0129354	0.119758	0.0153893	0.00951774
cg26213471	17	7142921	PHF23	0.00419592	0.0023785	0.00419025	0.0025154	0.00428079	0.0995503	0.0042987	0.00847857
cg06476805	3	123304425	MYLK-AS1	0.00295468	0.00238121	0.00294908	0.00239846	0.0037156	0.0320531	0.00257992	0.0316665
cg01830900	7	5111576	RBAK-RBAKDN	0.0233197	0.00238436	0.0234276	0.0021987	0.0508738	3.89604e-05	0.0116074	0.230161
cg18825414	18	1359764	LINC00470	-0.0130808	0.00238546	-0.0129929	0.00262711	-0.0133586	0.134808	-0.0128674	0.00663507
cg27167439	1	184356982	C1orf21	0.00796967	0.00238902	0.00795902	0.00252375	0.00756344	0.120706	0.00784668	0.0117146
cg08078137	12	19593453	AEBP2	0.015869	0.00238908	0.0159064	0.00238019	0.00948525	0.327518	0.0187321	0.00261925
cg21234195	8	144489782	RP11-909N17.2	0.00735068	0.00239071	0.00750243	0.00189618	0.00396027	0.354492	0.00875285	0.00315423
cg03385582	22	30683943	GATSL3	0.0130509	0.00239158	0.0132162	0.00207488	0.00427241	0.580895	0.0166661	0.00124364
cg04301102	5	132113141	2019-09-08	0.002611	0.00239252	0.00263761	0.00219595	0.00199392	0.236915	0.00284412	0.0047811
cg07476353	8	25279812	GNRH1	-0.0139687	0.00239437	-0.0141398	0.00202432	-0.0126178	0.117557	-0.0146394	0.00857059
cg23843100	6	142627231	GPR126	-0.0133886	0.00239623	-0.0136002	0.00201695	-0.00691509	0.395762	-0.0163305	0.00185075
cg19643211	14	104314557	LINC00637	0.00708013	0.00239745	0.00705286	0.00260739	0.00933556	0.0224902	0.00610249	0.0334039
cg24708181	3	138167430	ESYT3	-0.0130071	0.00239829	-0.0131488	0.00224518	-0.00625808	0.389592	-0.0158745	0.00288679
cg02988763	7	87994688	STEAP4	-0.00948949	0.00239837	-0.00955193	0.00233145	-0.0105488	0.0728146	-0.00885962	0.0162199
cg17831662	8	109261184	EIF3E	0.00581247	0.00239886	0.00585316	0.00231359	0.00605853	0.078269	0.00561826	0.0151636
cg19967433	17	7080988	ASGR1	0.00518055	0.00240178	0.00525813	0.00214158	0.0016809	0.567468	0.00671443	0.00142252
cg05984508	11	68098869	LRP5	0.0179924	0.00240279	0.0179136	0.00244458	0.00824432	0.450766	0.0228191	0.00117536
cg04833017	1	201951399	RNPEP	-0.0355687	0.00240327	-0.0360982	0.00209339	-0.0345866	0.114107	-0.0368913	0.00785626
cg03168497	17	48586147	MYCBPAP	0.0363573	0.00240387	0.0361767	0.00257444	0.0190272	0.371554	0.0445138	0.00225879
cg24465845	6	116359135	FRK	-0.00872468	0.00241361	-0.00880182	0.00228777	-0.00540576	0.272249	-0.010115	0.004727
cg16934685	7	143060037	FAM131B	0.00565911	0.00241701	0.00562057	0.00272447	0.00552432	0.0935544	0.00573647	0.0119757
cg16714273	20	30455386	DUSP15	-0.00482889	0.00241704	-0.00488837	0.0021409	0.000576713	0.844833	-0.0072684	0.000133731
cg15458504	1	24828534	RCAN3	0.0186746	0.00241761	0.0186738	0.0025397	0.0186707	0.0959987	0.0187017	0.0109556
cg24761882	9	96214934	FAM120A	0.00454266	0.0024182	0.00452701	0.00255868	0.00158446	0.583384	0.00582732	0.000883288
cg18482813	22	26908758	CTA-445C9.14	0.00351599	0.00241856	0.00355954	0.00224132	0.0020516	0.35535	0.0042619	0.00180392
cg13731828	9	139780699	TRAF2	0.00287746	0.00242495	0.00284055	0.00280248	0.00189367	0.281718	0.00327412	0.00431832
cg04538517	3	133649210	C3orf36	-0.0145496	0.00242571	-0.0146491	0.00235753	-0.0058872	0.479699	-0.0181469	0.00208992
cg11216616	12	120555510	RAB35	0.0142565	0.00242714	0.0143148	0.00243257	0.0230327	0.00999236	0.0100961	0.0661493
cg00067574	2	46770281	RHOQ	0.0044942	0.00242905	0.00450019	0.00249801	0.00394221	0.152028	0.00486077	0.00620154
cg20949383	7	92465230	CDK6	0.00761347	0.00243511	0.00763761	0.00239855	0.00887919	0.0448857	0.00695644	0.0222045
cg22033530	19	55692003	SYT5	-0.0247077	0.00243769	-0.025005	0.00220313	-0.045143	0.00440987	-0.0158282	0.0915873
cg02617469	11	64039065	BAD	0.00422407	0.00244089	0.00424348	0.00244998	0.000585743	0.824171	0.00583238	0.000379641
cg14522632	12	24493522	RP11-444D3.1	-0.0138657	0.00244199	-0.0142182	0.00185735	-0.0111734	0.177572	-0.014434	0.00812556
cg20899781	2	9705768	RP11-214N9.1	-0.0211029	0.00244292	-0.0214316	0.00215869	-0.0224884	0.0675294	-0.0205582	0.0155003
cg23943309	5	115087169	CTC-505O3.2	-0.0196588	0.00244387	-0.0196031	0.00259498	-0.0103774	0.291652	-0.0238665	0.00449631
cg24624901	7	19184273	AC003986.5	0.0165871	0.00244409	0.0164991	0.00260448	0.027211	0.00646136	0.0114703	0.0781456
cg01334717	3	29344151	RBMS3	-0.0144472	0.00244645	-0.014435	0.00258559	-0.00292116	0.717142	-0.0197038	0.000930923
cg19738182	2	223726189	ACSL3	0.00640822	0.00244918	0.00641174	0.0025701	0.00149889	0.703194	0.00882245	0.000416606
cg27538901	8	128962723	PVT1	-0.0116552	0.00244928	-0.0118857	0.00208541	0.00489249	0.317126	-0.0193625	0.000211436
cg17961556	10	121056615	GRK5	-0.00860468	0.00245215	-0.00869461	0.00223968	0.00373999	0.356205	-0.0141426	0.000168996
cg04794832	17	30593000	RHBDL3	0.00665505	0.0024552	0.00677294	0.00211427	0.00499704	0.217388	0.00741319	0.00496303
cg12109838	4	103996978	SLC9B2	0.0161156	0.00245988	0.0159599	0.00282431	0.0102685	0.272307	0.0187063	0.00393998
cg14225926	4	155471827	PLRG1	0.0103772	0.00246163	0.0104625	0.00233361	0.00787787	0.173806	0.0113995	0.00783891
cg14443694	20	5107453	CDS2	0.00346749	0.00246365	0.00345429	0.00265295	0.00395031	0.0529567	0.00317888	0.023549
cg04415451	2	57765322	SNORD78	-0.010334	0.00246443	-0.0104174	0.00239193	-0.0146868	0.00411918	-0.00823977	0.0646197
cg02561205	11	65479380	KAT5	0.00869106	0.00246503	0.00855756	0.00287213	0.00882537	0.0882181	0.00852493	0.0137643
cg07925633	17	30469120	AC090616.2	0.00446558	0.00246531	0.00443809	0.00273349	-0.00105721	0.678484	0.0069476	0.000148379
cg06753091	12	50016984	PRPF40B	0.00769782	0.0024665	0.00773196	0.00246452	0.00649186	0.149549	0.00831408	0.00715228
cg12688215	1	52499228	TXNDC12	0.00479085	0.00247136	0.00477785	0.00264042	0.00254674	0.426771	0.00563916	0.00142137
cg19776272	11	33758214	CD59	0.0246738	0.00247221	0.0244973	0.00271954	0.00370936	0.801454	0.0343595	0.000441224
cg10715361	17	58123571	HEATR6	-0.0194649	0.00247321	-0.0195048	0.00257572	-0.0340612	0.00532251	-0.0127762	0.0893305
cg21951594	4	128554147	INTU	0.017296	0.00247663	0.0174218	0.0023885	0.0021272	0.847284	0.0237661	0.000270108
cg22089386	3	197808147	ANKRD18DP	0.0124046	0.00248362	0.012522	0.00226937	0.00615192	0.394401	0.0148015	0.00307967
cg20670939	19	51513296	CTB-147C22.9	-0.0128603	0.00248521	-0.0128038	0.00268797	-0.0173798	0.0189339	-0.0113689	0.0293523
cg23965077	6	31866063	C2	0.00934365	0.00248558	0.0091959	0.00299363	0.00895304	0.121896	0.00939401	0.00987223
cg11081415	21	46360354	FAM207A	0.00418235	0.00248942	0.00419772	0.00254345	0.00166199	0.541933	0.00528337	0.000912183
cg14166395	21	42792516	MX1	0.0101758	0.0024904	0.0101624	0.00261048	0.00360078	0.531738	0.0130277	0.00177508
cg05808246	1	221741553	RP11-103C3.2	-0.0130045	0.00249081	-0.0130392	0.00238415	-0.0197827	0.0138038	-0.00951442	0.0603904
cg10500283	1	7913081	UTS2	-0.00958302	0.00249189	-0.00972149	0.00215382	-0.0164887	0.00404645	-0.00621354	0.103666
cg13907049	19	1753623	ONECUT3	0.00606839	0.00249307	0.00607792	0.00255366	0.00266677	0.462168	0.00762691	0.00166405
cg17102648	1	61401827	NFIA	-0.0235081	0.00249358	-0.0233765	0.00266793	-0.0216949	0.101434	-0.0236675	0.0135195
cg27094834	12	78007586	RP1-34H18.1	-0.0181402	0.00249403	-0.0180082	0.00267488	-0.0328255	0.00211799	-0.0113067	0.119882
cg00091827	2	127863656	BIN1	0.00701246	0.00249487	0.00711517	0.00219154	0.00774165	0.0656922	0.00689584	0.0137266
cg08924969	11	66616227	PC	0.00608822	0.00249698	0.00591991	0.00318506	0.00896855	0.0115852	0.00473953	0.0552495
cg24652809	6	168813688	SMOC2	-0.00770685	0.00249764	-0.00775296	0.00222301	-0.0118594	0.0125014	-0.0058341	0.0526724
cg10111786	6	30523426	GNL1	0.00551347	0.0024986	0.00555728	0.00239734	0.00577379	0.10154	0.00525558	0.0130543
cg20303592	10	116697907	TRUB1	0.00255463	0.00249927	0.00257843	0.00236085	0.000340949	0.8365	0.00356509	0.000317918
cg00468400	8	57357785	PENK	-0.0111173	0.00249989	-0.0112864	0.00216431	-0.0138572	0.0368898	-0.00929897	0.0344681
cg00349607	1	39546688	MACF1	0.0118059	0.00249991	0.0117947	0.00260189	0.0212938	0.00198406	0.00745168	0.118904
cg26450275	5	126643106	MEGF10	-0.00742359	0.00250262	-0.00753522	0.00219292	-0.00576088	0.222007	-0.0081555	0.00426492
cg08849875	10	127452086	EDRF1	-0.0237478	0.00250695	-0.0240113	0.00225063	-0.0347576	0.00997804	-0.0186455	0.0549797
cg04639421	6	32411897	HLA-DRA	-0.00604919	0.00250799	-0.00621119	0.00187231	0.00135751	0.716557	-0.00925477	9.21737e-05
cg09354021	1	20834602	MUL1	0.00416376	0.00250985	0.00415342	0.0026956	0.00341447	0.183196	0.00457613	0.00545462
cg20772300	17	73874443	TRIM47	0.00464376	0.0025099	0.00468826	0.00219567	0.00435811	0.12117	0.00466013	0.011754
cg19744528	7	157553346	PTPRN2	-0.016202	0.00251017	-0.0162081	0.00254142	-0.0230764	0.016936	-0.0128529	0.0467305
cg09530755	7	44530485	NUDCD3	0.00443822	0.00251184	0.00445326	0.0025215	0.00282204	0.299292	0.00508767	0.00396296
cg11076555	7	2671415	TTYH3	0.020262	0.0025127	0.0202804	0.00253013	0.017477	0.146101	0.0216142	0.00762601
cg02283238	5	118691126	TNFAIP8	-0.00988579	0.0025162	-0.0101172	0.00190989	-0.0107078	0.0693458	-0.00975836	0.0138394
cg23513447	8	117778558	EIF3H	0.00565015	0.0025178	0.00572161	0.00217596	0.00673965	0.0344992	0.0050545	0.0301675
cg08002795	4	83351453	HNRNPDL	0.00546336	0.00251862	0.0055816	0.00198132	0.00166474	0.630533	0.0069834	0.000959526
cg21806750	1	86673476	COL24A1	-0.0119643	0.00251964	-0.0121442	0.00224488	-0.00258537	0.691881	-0.0161546	0.00121654
cg05384663	1	157671386	FCRL3	-0.0129423	0.00252751	-0.0129197	0.00265391	-0.00880886	0.203532	-0.0144925	0.00752076
cg11844079	1	160001979	PIGM	0.00487902	0.00253224	0.00492998	0.0023104	0.00332423	0.273896	0.00543811	0.00440562
cg18232832	5	138940696	UBE2D2	0.00436464	0.00253254	0.00438137	0.00252534	0.00729979	0.00552291	0.00294074	0.0923929
cg20846148	13	103412503	TEX30	-0.0263743	0.00253298	-0.0265264	0.00249727	-0.0239619	0.147689	-0.0273998	0.00751244
cg10355989	2	9143982	MBOAT2	0.025427	0.00253298	0.0257546	0.00226934	0.0230564	0.132162	0.0260786	0.00978335
cg06118338	11	18544818	TSG101	-0.00834873	0.00253655	-0.00835516	0.00256106	-0.00763798	0.13836	-0.00871982	0.00780456
cg17892328	1	182360794	GLUL	-0.00807337	0.00253869	-0.00809059	0.00253655	-0.00897609	0.0660347	-0.00766505	0.016916
cg08067023	16	72118960	TXNL4B	-0.00900582	0.00253889	-0.0091906	0.00201131	-0.00991955	0.0587201	-0.00852425	0.0189354
cg13076468	14	75128707	AREL1	-0.0181763	0.00253918	-0.0181868	0.00266194	-0.0174004	0.00929652	-0.0184323	0.0277751
cg21035356	14	73360873	DPF3	0.0119308	0.00254058	0.01191	0.00262749	0.00540802	0.470561	0.0149605	0.00128796
cg10196071	1	244897004	DESI2	-0.0158987	0.00254215	-0.0159534	0.00232982	-0.0242492	0.0139981	-0.0121363	0.0515852
cg05915293	16	2041512	SYNGR3	0.0107453	0.0025482	0.0107452	0.00267023	-0.000825644	0.898762	0.0160958	0.000157031
cg15924582	14	102356845	PPP2R5C	-0.0151701	0.00254943	-0.0151178	0.00271995	-0.0222092	0.0131417	-0.0118883	0.0517307
cg23817292	21	30442054	CCT8	-0.0126194	0.00254989	-0.0126786	0.00241157	-0.000774253	0.918031	-0.017839	0.000402952
cg10388442	6	5260950	LYRM4	0.00731115	0.00255144	0.00736317	0.00247055	0.00588682	0.212176	0.00778597	0.00523665
cg00870269	15	58782688	ALDH1A2	0.0147618	0.00255313	0.0146262	0.00287776	0.0140029	0.121172	0.0144517	0.0121617
cg07814359	20	42839582	OSER1-AS1	0.00667668	0.00255324	0.00670606	0.00241309	0.00604101	0.132823	0.00673298	0.0109893
cg13031679	3	186285398	DNAJB11	0.00569294	0.00255409	0.00567392	0.00278702	0.00511548	0.119418	0.00597879	0.0104287
cg04789589	10	91061844	IFIT2	0.00398487	0.00255525	0.00395176	0.00284844	0.00356774	0.163637	0.0041831	0.006651
cg25095973	10	48413850	GDF2	-0.0180792	0.00256191	-0.0180929	0.00269484	-0.0600031	7.49807e-05	0.000881392	0.85436
cg24208990	6	30524256	GNL1	0.00432477	0.00256207	0.00440276	0.0021197	0.00451964	0.0818522	0.00425299	0.01483
cg03548730	1	43919949	HYI-AS1	0.0107883	0.00256226	0.01079	0.00266747	0.0177365	0.0094289	0.00749875	0.0727318
cg00160183	13	28551730	URAD	0.00817304	0.00256271	0.00817271	0.00268551	0.0107317	0.0308477	0.00696892	0.0319588
cg23526973	2	237086991	AC079135.1	0.00574161	0.00256274	0.00576343	0.00249343	0.00689532	0.0481643	0.00538678	0.0181138
cg06657560	12	121841372	RNF34	-0.0206281	0.00256414	-0.0206029	0.00266768	-0.0066727	0.598918	-0.0270344	0.000880967
cg08719608	5	138727887	PROB1	0.0148048	0.00256514	0.014626	0.00303939	0.0149767	0.0808581	0.0146509	0.014098
cg02146001	20	61051548	GATA5	0.0101576	0.00256683	0.0101047	0.00276784	0.0209097	0.00064923	0.00526562	0.192626
cg02909694	6	31126832	TCF19	0.0135817	0.00257036	0.0136007	0.00265407	0.00770813	0.339623	0.0161662	0.00304454
cg25267732	5	114632630	CCDC112	0.0223653	0.00257129	0.0223632	0.00266716	0.0248414	0.0512577	0.0211517	0.0206423
cg00730694	8	139144720	FAM135B	-0.0155469	0.00257195	-0.0155925	0.00261354	-0.0329365	0.0001102	-0.00819566	0.205825
cg09873164	1	152488093	CRCT1	0.00488246	0.00257424	0.00494227	0.00234413	0.00454455	0.113993	0.00518138	0.00917187
cg00215851	4	46427528	RP11-436F23.1	-0.0179473	0.00257664	-0.0178719	0.00267605	-0.0210395	0.0281681	-0.016848	0.0258161
cg25980418	5	112848467	YTHDC2	-0.00502049	0.00257743	-0.00511442	0.00202194	-0.00173184	0.567491	-0.00656369	0.00111975
cg08217239	8	53626939	RB1CC1	0.0041138	0.00257779	0.00416484	0.00221868	0.00580237	0.0231884	0.00342346	0.0357676
cg10687420	7	120935804	CPED1	-0.0067632	0.00257967	-0.00682286	0.00249518	-0.00979121	0.0142551	-0.0053618	0.0499699
cg06384642	7	99613517	ZKSCAN1	0.0066771	0.00258176	0.00675588	0.00236656	0.00751447	0.0542801	0.0061283	0.0241462
cg08146977	1	31628259	NKAIN1	0.0100828	0.00258295	0.0099482	0.00299893	0.00839565	0.13389	0.0104871	0.0123976
cg25311162	4	183305258	TENM3	-0.016224	0.00258366	-0.0163827	0.00245568	-0.00866854	0.385642	-0.0192785	0.00261029
cg20031479	9	117373517	C9orf91	0.0042317	0.00258436	0.00427492	0.00237803	0.00396377	0.126923	0.00432938	0.0103354
cg10230355	12	57119264	NACA	0.00351671	0.0025859	0.0035245	0.00266072	0.00199128	0.345577	0.00419574	0.00324141
cg11198734	3	53381585	DCP1A	0.00388897	0.00259042	0.00390168	0.00255756	0.00299247	0.207166	0.00422881	0.00679646
cg02522485	3	49531973	DAG1	-0.0197162	0.00259219	-0.0197857	0.00256486	-0.0258338	0.0225893	-0.0164918	0.0399189
cg06636246	10	98593247	LCOR	0.0107857	0.00259277	0.0107751	0.00267407	0.00785456	0.203927	0.0117983	0.00771384
cg03161190	10	104535792	WBP1L	0.00829187	0.00259618	0.00826111	0.00282733	0.0129572	0.00741221	0.00607855	0.0719603
cg11274211	9	71395330	FAM122A	0.00358184	0.00259656	0.00367051	0.00201083	-0.00013106	0.950279	0.00527014	0.000327822
cg09133979	16	4028440	ADCY9	-0.00989481	0.00259784	-0.010022	0.00242599	-0.0023806	0.610982	-0.0129273	0.00291729
cg05254646	6	5783863	RP1-182O16.1	-0.0120954	0.00259938	-0.0123063	0.00218238	-0.0199955	0.00492941	-0.00864009	0.0770828
cg14385231	13	76112274	COMMD6	0.00535417	0.00260242	0.00540479	0.00237468	0.00260765	0.440403	0.00642446	0.0020646
cg19121473	4	1005401	FGFRL1	0.00583585	0.00260545	0.00589114	0.00242459	0.0087158	0.0186271	0.0044898	0.0481581
cg13502474	2	88583557	AC012671.3	0.0215612	0.0026102	0.0214322	0.0029138	0.0289786	0.0266112	0.0185445	0.0310903
cg18493069	6	108582623	SNX3	0.00460378	0.00261026	0.00463028	0.00258532	0.0050952	0.0689462	0.00429205	0.0198596
cg03764161	11	58912327	FAM111A	0.0033891	0.00261028	0.00339818	0.00256612	0.0029695	0.129458	0.00360762	0.0100136
cg18886436	12	54785171	RP11-753H16.5	0.0111614	0.00261253	0.0115223	0.00150009	0.0110112	0.128104	0.0110973	0.00886156
cg03107336	11	6325202	RP11-304C12.4	-0.0147032	0.00261333	-0.0149563	0.00222584	-0.00324735	0.71715	-0.0199161	0.000660119
cg03899215	7	157996423	PTPRN2	-0.0182369	0.00261622	-0.0183489	0.00259542	-0.0217008	0.0450332	-0.0163299	0.0256441
cg22420514	7	157997479	PTPRN2	-0.0209689	0.00261687	-0.0209779	0.00264918	-0.00794572	0.524009	-0.0266924	0.00159189
cg11027127	17	29233864	ADAP2	0.00225112	0.00261791	0.00225272	0.00270239	0.000470335	0.749774	0.00308217	0.000476906
cg02980631	6	157008350	RP11-230C9.1	0.00788659	0.00261794	0.00797635	0.00239542	0.00662675	0.175079	0.00853248	0.00593805
cg13922669	11	24518374	LUZP2	0.00981859	0.00261976	0.00990804	0.0024128	0.0126842	0.0335527	0.00870692	0.0263826
cg06124418	3	106959592	LINC00883	0.00263283	0.00262195	0.00261522	0.00287951	0.00306497	0.0712351	0.00240028	0.0202943
cg13442152	1	168044891	DCAF6	-0.0089422	0.00262272	-0.00917273	0.00174696	-0.00528943	0.307428	-0.0105263	0.00412443
cg00578154	19	37288705	CTD-2162K18.5	0.00409745	0.00262311	0.00405855	0.00282778	0.00148911	0.556762	0.00535174	0.0010025
cg06974388	1	161065862	KLHDC9	-0.00645969	0.00262551	-0.00649277	0.00257016	-0.00493159	0.2142	-0.00718222	0.00470242
cg27403778	14	55035029	SAMD4A	0.00578997	0.00262695	0.00589289	0.002241	0.00162779	0.666484	0.00755048	0.00066447
cg01571735	2	171572900	SP5	0.00551239	0.00262784	0.00550147	0.00264366	0.00416637	0.200382	0.0060893	0.00631504
cg02186444	17	73120977	ARMC7	0.0133073	0.00262871	0.0130066	0.00309448	0.016391	0.0506084	0.012298	0.0177485
cg17798320	1	111490459	LRIF1	-0.0120153	0.00262915	-0.0120255	0.00267262	-0.00899929	0.227208	-0.0133758	0.00473301
cg20890156	8	53627208	RB1CC1	0.00390818	0.0026298	0.00395513	0.00238032	0.00430622	0.0771242	0.0038562	0.0123335
cg05529036	12	56580425	SMARCC2	-0.0251218	0.00263162	-0.0251162	0.00265115	-0.0144953	0.32684	-0.0292374	0.00401589
cg02400611	3	194783274	XXYLT1	-0.005852	0.00263173	-0.00588637	0.00235968	-0.00687616	0.059334	-0.00546803	0.0181576
cg17059624	11	85358760	TMEM126A	0.00690105	0.0026322	0.00688333	0.00284223	0.00547781	0.198748	0.00763102	0.00525806
cg19931305	4	147443703	SLC10A7	0.00404318	0.00263441	0.00399866	0.00296703	0.00175128	0.458938	0.00500981	0.002617
cg24205914	10	62761575	RHOBTB1	0.019901	0.0026408	0.019955	0.00251423	0.0268291	0.0231351	0.0169646	0.0339185
cg11332681	1	223083720	DISP1	-0.00609097	0.0026409	-0.00617827	0.00235341	-0.0014053	0.70875	-0.00805044	0.000822582
cg04837322	9	115096481	PTBP3	0.00544839	0.00264106	0.00547402	0.00261106	0.00318203	0.309336	0.00638895	0.00446914
cg20691101	4	991081	IDUA	0.00589154	0.00264546	0.00591496	0.00253704	0.00616357	0.0646122	0.00581373	0.0172916
cg02779761	19	57702660	ZNF264	0.00680925	0.00264874	0.00681409	0.0026269	0.00335028	0.385476	0.00810054	0.00400096
cg08992818	7	82072223	CACNA2D1	0.0074001	0.00265615	0.00741795	0.00273814	0.00515793	0.307035	0.0082233	0.00258542
cg06745965	1	19922175	RP5-1056L3.1	-0.0100123	0.00265767	-0.0100842	0.00260262	-0.0236452	0.000142098	-0.00397329	0.311941
cg01391867	7	99097871	ZNF394	0.0094725	0.00266624	0.00942447	0.00287081	0.013377	0.0183148	0.00748036	0.049955
cg15773138	19	2842178	ZNF555	0.00904618	0.00266743	0.00909943	0.00254946	0.010471	0.064979	0.00793776	0.0241103
cg09945464	17	7464497	TNFSF13	0.00490402	0.00267121	0.00486938	0.00300708	0.00214357	0.495018	0.00606265	0.00141112
cg22646733	10	121446177	TXNP1	0.00383324	0.00267305	0.00377263	0.00324695	0.00263014	0.287605	0.00438389	0.00318478
cg18768414	11	12030648	DKK3	0.00514025	0.00267546	0.00515015	0.00278539	0.0080218	0.0128067	0.00386792	0.0558553
cg05757378	10	89510422	ATAD1	-0.0158093	0.00267567	-0.0154889	0.00319084	-0.00241305	0.801934	-0.0217494	0.000572725
cg10508295	2	173600480	RAPGEF4-AS1	0.00741963	0.00267585	0.00737076	0.00286307	0.00736703	0.122655	0.00726931	0.011258
cg13925164	6	160386701	IGF2R	-0.00569286	0.00267709	-0.00574058	0.00252385	-0.00286834	0.411984	-0.00695623	0.00223381
cg19644445	1	37940107	ZC3H12A	0.00412539	0.00268136	0.00413356	0.0026086	0.0011289	0.643563	0.00546783	0.0011821
cg15476479	7	35734978	RP11-379H18.1	0.00448102	0.00268225	0.00445435	0.002983	0.00538904	0.049193	0.0039783	0.0262223
cg03521812	1	192074523	RGS18	-0.0187725	0.00268285	-0.0188797	0.00255272	-0.0303589	0.00378871	-0.0128033	0.0998252
cg14255396	19	10764458	ILF3-AS1	0.00476681	0.00268291	0.0047134	0.00310044	0.00443313	0.151837	0.00491921	0.00763416
cg04569888	16	30538518	ZNF747	0.00799529	0.00268403	0.00792505	0.00299356	0.00472099	0.30587	0.00933749	0.00463341
cg04235548	5	118580164	DMXL1	-0.016813	0.00268642	-0.0167062	0.00290348	-0.0225243	0.0411311	-0.0136985	0.0301082
cg02154448	1	111960452	OVGP1	-0.00950413	0.00268693	-0.00958016	0.00260128	-0.00907553	0.107137	-0.00986714	0.0105265
cg02803141	16	85244771	CTC-786C10.1	-0.00854368	0.00268709	-0.00860782	0.00264346	0.00186557	0.553832	-0.0133979	0.000756689
cg14492347	15	85292323	ZNF592	0.00476794	0.00268943	0.00472045	0.00307749	-9.28306e-05	0.974442	0.00687414	0.000310404
cg23855257	13	27746147	USP12	0.00583636	0.00269037	0.00581944	0.00268662	0.00389996	0.266646	0.0064707	0.00560531
cg13196434	7	1254381	UNCX	-0.0262771	0.00269215	-0.0264703	0.00263185	0.00393781	0.680842	-0.0397664	0.00108176
cg13945578	4	164265822	NPY1R	0.0152781	0.00269274	0.0150809	0.00315963	0.0186365	0.0203274	0.0142369	0.0293826
cg26671183	1	207226604	PFKFB2	0.004524	0.00269352	0.00452534	0.00275724	0.000158688	0.951745	0.0064616	0.000502285
cg23782164	13	111675747	LINC00431	-0.0114117	0.00269791	-0.0115777	0.00238331	-0.00644303	0.327636	-0.0137534	0.00342059
cg13752005	12	120426784	CCDC64	0.00495347	0.00270152	0.00499743	0.00252108	0.00631338	0.0338889	0.0041507	0.0376889
cg10997002	17	57970075	TUBD1	0.028154	0.00270202	0.0280441	0.00293479	0.0294116	0.0818722	0.0271193	0.0164599
cg06818514	19	55850629	SUV420H2	0.00265836	0.0027046	0.00267721	0.00259907	0.00186773	0.268365	0.0029968	0.00489055
cg08375849	11	74110223	RP11-702H23.4	0.00804083	0.00270696	0.00807624	0.00274213	0.0152368	0.00192441	0.00493612	0.123533
cg04715525	13	107220655	ARGLU1	0.0127458	0.00270722	0.0129168	0.00223001	0.00619995	0.420702	0.0154041	0.00245314
cg17171916	16	3333486	ZNF263	0.00545888	0.00271204	0.0053618	0.00326296	0.00341207	0.282808	0.00626022	0.00534673
cg05793409	1	35658810	SFPQ	0.010166	0.00271571	0.0101503	0.00293902	0.00561495	0.297793	0.0119992	0.00572151
cg07582470	2	200321744	SATB2	0.00331039	0.00271768	0.00329675	0.00293792	0.000816999	0.699808	0.00429703	0.000919795
cg11545949	19	36631074	CAPNS1	0.0065863	0.00271794	0.00648951	0.00301278	0.00663143	0.0937437	0.00652406	0.0145444
cg10895886	5	123804109	CTD-2308B18.2	-0.0190485	0.00271822	-0.0192969	0.00230946	-0.0286324	0.0134186	-0.0139192	0.0664694
cg04334422	4	8398880	ACOX3	-0.00749249	0.00271895	-0.00771887	0.000719438	-0.00981205	0.0318077	-0.00670592	0.0239636
cg04184297	17	80186266	SLC16A3	0.0190295	0.00272041	0.0188851	0.00297788	0.0213524	0.0522561	0.0187755	0.0160312
cg00926874	1	226309722	RP11-396C23.3	0.00533502	0.00272135	0.00529199	0.00310613	0.00669598	0.039382	0.00462927	0.0301496
cg02873997	6	129513952	LAMA2	-0.00832686	0.00272191	-0.00839433	0.00250685	-0.00895535	0.102578	-0.00840366	0.00752407
cg23697546	12	54424085	HOXC6	0.00650096	0.00272512	0.00657182	0.00232559	0.00751273	0.0753152	0.00588161	0.0189586
cg22315928	3	122672611	SEMA5B	-0.00530631	0.00272529	-0.00532792	0.00271875	-0.00187379	0.578716	-0.00680278	0.00107286
cg17726266	15	71056137	UACA	0.0050628	0.0027266	0.00498378	0.00315436	0.0066128	0.0390758	0.00443606	0.0254825
cg10205403	12	95867231	METAP2	0.0105137	0.00272767	0.0104823	0.00289635	0.0116662	0.0593285	0.00978871	0.0217502
cg13634994	9	129452574	LMX1B	-0.0125055	0.00272959	-0.0123222	0.00321299	-0.00570042	0.366983	-0.0153913	0.00452875
cg17516660	17	54304933	ANKFN1	-0.0133995	0.00273206	-0.0136272	0.00213625	-0.0148645	0.0879239	-0.0125311	0.014545
cg20716064	10	11652950	USP6NL	0.00370302	0.00273241	0.00369496	0.00294178	0.00339084	0.115075	0.00385197	0.0115071
cg16581928	1	70879924	CTH	-0.0112503	0.00273291	-0.0112728	0.00274972	-0.0151981	0.0323639	-0.00938361	0.0319707
cg03176453	6	30525112	PRR3	0.00269842	0.00273855	0.00270037	0.00285299	0.00220656	0.1804	0.00293476	0.00779219
cg19576738	4	123751635	FGF2	-0.021197	0.00274414	-0.0209763	0.00305007	-0.0229453	0.0695125	-0.0207304	0.0159396
cg02131870	7	101585659	CUX1	-0.0217936	0.002746	-0.0217705	0.00270026	-0.0175048	0.169838	-0.0228691	0.010221
cg07063351	19	41060190	SPTBN4	0.0215822	0.00275003	0.0214147	0.00298951	0.0171955	0.190701	0.0238204	0.00589747
cg14622193	12	21587445	PYROXD1	-0.010686	0.00275026	-0.0107911	0.00254437	0.00162008	0.796704	-0.016205	0.000202302
cg16826795	8	48173930	SPIDR	0.00587011	0.00275167	0.00583082	0.00308591	-0.000637874	0.854427	0.00876414	0.000239956
cg03698892	12	110561854	IFT81	0.0157052	0.00275281	0.0158069	0.0026302	0.0282488	0.00288944	0.00993856	0.113705
cg04119909	10	79646104	DLG5	-0.019285	0.00275323	-0.0196034	0.00239316	-0.0295513	0.0124973	-0.014707	0.0557022
cg25352908	12	88429178	C12orf29	0.00521176	0.00275449	0.00517827	0.00307946	0.00474131	0.140012	0.00532935	0.0104893
cg04946721	17	62131780	ERN1	-0.00782037	0.00275513	-0.00786973	0.00272304	-0.00129867	0.789164	-0.0106406	0.000590488
cg09599062	3	141995701	XRN1	-0.017222	0.00275596	-0.017479	0.00245108	-0.0134006	0.168386	-0.0183489	0.010153
cg00012522	15	98503952	ARRDC4	0.00835727	0.00275756	0.00836116	0.0028561	0.000919702	0.864955	0.0117546	0.000272315
cg12593296	15	64386341	SNX1	0.0132831	0.00275907	0.0131573	0.00301467	0.00609079	0.445887	0.0161961	0.00250445
cg20061812	2	103149495	SLC9A4	-0.0181688	0.00276103	-0.0182065	0.00265652	-0.028467	0.00678643	-0.0134956	0.0698953
cg03907313	12	49087549	CCNT1	-0.0161666	0.00276136	-0.0161878	0.00281042	-0.0319173	0.00154673	-0.00899315	0.157701
cg26950867	2	216299856	FN1	-0.0315708	0.00276317	-0.0316519	0.0027861	-0.000108311	0.995394	-0.044959	0.000423484
cg10900351	12	122254908	SETD1B	-0.0089058	0.00276571	-0.0089186	0.00287559	-0.00197799	0.635968	-0.0117713	0.00292531
cg17422403	12	42681203	RP11-76E16.2	-0.00690213	0.00276682	-0.0069165	0.00276308	-0.00498087	0.259696	-0.00801167	0.00292017
cg27128883	8	37438843	RP11-150O12.5	-0.00578769	0.00276952	-0.0058773	0.00230321	-0.00507435	0.144353	-0.00609648	0.00945982
cg14350088	2	234160149	ATG16L1	0.00466409	0.00276956	0.00470002	0.00257676	0.00170238	0.58676	0.00597185	0.000700824
cg24441627	12	125478868	BRI3BP	0.00359489	0.00277004	0.003532	0.00320709	0.00498867	0.0223519	0.00297792	0.0410956
cg23269692	21	27372446	APP	0.0207321	0.00277086	0.0203357	0.00321201	0.00994504	0.450662	0.0252106	0.00179135
cg00971613	6	1667710	GMDS	-0.00992919	0.00277179	-0.00996165	0.00273629	-0.0191458	0.00171464	-0.00592626	0.134037
cg24231002	12	48551476	ASB8	0.00489164	0.00277341	0.00491543	0.00278279	0.00790873	0.0160247	0.00377961	0.0404902
cg21737421	18	13267090	LDLRAD4	-0.0110187	0.00277517	-0.0112583	0.00224444	-0.00517283	0.44033	-0.0135717	0.00204363
cg18005928	4	72050086	SLC4A4	0.0198922	0.00277565	0.0198224	0.00296821	0.00288016	0.783934	0.02699	0.00145599
cg27357571	21	34398226	OLIG2	0.0044279	0.00277587	0.00439865	0.00303802	0.00584062	0.0276087	0.00389954	0.0308343
cg04650834	8	49456262	RP11-770E5.1	-0.0269847	0.00277704	-0.0268585	0.00289722	-0.0597526	0.000204304	-0.011118	0.305252
cg10086212	12	49484169	RP11-386G11.8	0.00644865	0.0027803	0.00647661	0.00262208	0.00255885	0.526559	0.00826557	0.00121933
cg18161100	4	24473977	AC092846.2	0.00835922	0.00278243	0.00849289	0.00247714	0.0103326	0.0433123	0.00731185	0.0290748
cg08080174	16	72992580	ZFHX3	0.0112264	0.00278548	0.0112737	0.00273176	0.0140288	0.0512421	0.00969483	0.0269116
cg00366237	3	122920704	PDIA5	0.00475973	0.00278853	0.00476534	0.0028096	0.00388219	0.148268	0.00507637	0.010567
cg24609255	12	118454792	RFC5	0.00477516	0.0027911	0.00480466	0.00269002	0.00208279	0.509374	0.00594853	0.00116645
cg11721798	2	149402400	EPC2	0.00486061	0.00279205	0.0049292	0.00248204	0.00193886	0.513861	0.00604475	0.0019595
cg27565555	20	55839663	BMP7	0.00780356	0.00279537	0.00775766	0.00303789	0.0158421	0.00133477	0.00421098	0.16966
cg22138822	12	133220467	POLE	-0.00878901	0.00279651	-0.00880123	0.00284862	0.0017925	0.615323	-0.0136756	0.000609656
cg07826275	6	130339826	L3MBTL3	0.00450672	0.00279827	0.00455353	0.00251216	0.00387723	0.146722	0.00485718	0.00880757
cg11838071	14	64108674	WDR89	0.00475357	0.00280009	0.00477636	0.00280964	0.00316247	0.312306	0.00522116	0.00407415
cg15832852	17	78389242	ENDOV	0.00426043	0.00280167	0.00424785	0.00302479	0.00288438	0.259393	0.00482825	0.00555039
cg05573381	5	1653258	RP11-43F13.1	0.0360698	0.0028017	0.0362694	0.00277024	0.0455436	0.0535266	0.0333889	0.0156661
cg01105943	6	32940865	BRD2	0.00726089	0.00280278	0.00726315	0.00288071	0.00402328	0.376101	0.00851009	0.00309561
cg03384128	15	40311512	EIF2AK4	-0.00628693	0.00280357	-0.0063045	0.00269014	-0.00861698	0.016074	-0.00528125	0.0440107
cg15405429	17	76556857	DNAH17	-0.00673013	0.00280495	-0.00668634	0.00313435	0.00395358	0.170705	-0.0113052	0.000211038
cg25288675	17	76797750	USP36	-0.0211812	0.00280696	-0.0215632	0.00236275	-0.0214408	0.111507	-0.0204148	0.0128927
cg25952423	2	48542335	FOXN2	0.00526717	0.00280807	0.00526707	0.00291185	0.00554141	0.100693	0.00520134	0.0114688
cg12093371	10	130339316	RP11-264E18.1	0.0211712	0.00280859	0.021124	0.00286683	0.0129956	0.296634	0.0261171	0.00231215
cg27605104	16	85349644	MIR5093	-0.00803817	0.00280918	-0.00809279	0.00269153	-0.0137112	0.00441747	-0.00544284	0.0932697
cg04838987	20	33734406	EDEM2	0.0142898	0.00281484	0.014326	0.00288272	0.0226386	0.00807837	0.0104688	0.0705803
cg23643529	7	140625510	BRAF	-0.0256283	0.00281514	-0.0257925	0.00260775	-0.026509	0.0993901	-0.0246801	0.0147064
cg14157107	9	16704404	BNC2	-0.0272724	0.00281645	-0.0275268	0.00265554	-0.0149914	0.38846	-0.0324044	0.00240258
cg08425745	11	65625985	CFL1	0.00716608	0.00281802	0.00714152	0.00302932	0.000992494	0.847503	0.0098632	0.000110664
cg09334629	17	81033740	METRNL	-0.0116147	0.00281817	-0.0119056	0.00219225	-0.00907309	0.199635	-0.0125661	0.00697395
cg19781109	15	93443708	CHD2	0.00458263	0.00281898	0.00462498	0.00257925	0.00126645	0.66388	0.00608006	0.000792649
cg12413365	12	12510412	LOH12CR1	0.00456721	0.0028197	0.00458256	0.00279895	0.00155148	0.599461	0.00598027	0.000764158
cg16236394	2	113033084	ZC3H6	0.00612021	0.00282255	0.00618435	0.00255369	0.00284165	0.45713	0.00749233	0.00207769
cg24313572	1	56050060	RP11-466L17.1	-0.00573858	0.00282442	-0.00583538	0.00248353	-0.00267477	0.444571	-0.00727383	0.00165557
cg11414610	19	16528319	EPS15L1	-0.0165341	0.00282917	-0.016613	0.00279386	-0.00868048	0.343231	-0.0199851	0.00414069
cg20749008	17	78388911	CTD-2047H16.4	0.00489366	0.00283148	0.00493391	0.00263191	0.00238232	0.427572	0.00586772	0.00294144
cg19809052	1	7485186	CAMTA1	-0.00489924	0.00283351	-0.00498413	0.00234803	-0.00207456	0.515893	-0.00624688	0.000933007
cg14928057	17	4891542	INCA1	0.010805	0.00283468	0.010759	0.00303434	0.0185037	0.004583	0.0072614	0.0936636
cg00915609	2	97174045	NEURL3	0.00797278	0.00283603	0.00807743	0.00257191	0.00587377	0.221011	0.00875963	0.00619087
cg07370087	1	153352144	AL591704.5	-0.0128947	0.00283841	-0.013006	0.00266916	-0.00800091	0.26295	-0.0150672	0.00560728
cg13007035	12	91573135	DCN	-0.0194626	0.00284436	-0.0192762	0.00320992	-0.0420881	0.000259022	-0.00925577	0.244198
cg14755690	7	128868265	AHCYL2	-0.0142022	0.00284771	-0.0143634	0.00262975	-0.0132698	0.11257	-0.0147357	0.011681
cg26432347	6	30710636	XXbac-BPG252P9.10	0.00451058	0.0028498	0.00448408	0.00312484	0.00762849	0.00659113	0.00304142	0.0890053
cg04342821	3	42814752	RP11-70C1.1	0.00515957	0.00285102	0.00506205	0.00355758	0.00446951	0.179111	0.00534974	0.00777392
cg04452092	5	153438080	MFAP3	-0.0150281	0.00285154	-0.0151208	0.00275726	-0.0145719	0.0682971	-0.0154222	0.0172059
cg22402753	11	56512503	OR9G4	-0.0105069	0.00285343	-0.010578	0.00273016	-0.0114798	0.0991176	-0.00966517	0.0158572
cg15658376	5	177631524	HNRNPAB	0.00388013	0.00285657	0.0039565	0.00237772	0.00483614	0.0396673	0.00346693	0.0286837
cg16802027	11	14913860	CYP2R1	0.00788978	0.00285763	0.00801758	0.00249934	0.00101093	0.829088	0.010985	0.000687173
cg24703400	2	21880071	AC067959.1	-0.00602428	0.00286394	-0.0059999	0.00286277	-0.00809673	0.0249905	-0.00488339	0.0469761
cg26013796	12	46948457	RP11-446N19.1	-0.011475	0.00286405	-0.0115727	0.00271546	-0.0212714	0.00573572	-0.00676476	0.116606
cg26838449	10	15210830	NMT2	0.0231271	0.00286465	0.0228489	0.00331296	0.0381532	0.00560291	0.0161499	0.086188
cg21058520	6	100914733	SIM1	0.019828	0.00286469	0.0199252	0.00286797	0.0212422	0.0877048	0.0191142	0.0151531
cg08435340	19	11485234	CTD-2342J14.6	0.00326198	0.00286512	0.00331879	0.00247229	0.00210272	0.278256	0.0037357	0.00562135
cg09205945	7	137662133	CREB3L2	-0.0254906	0.00286538	-0.0257592	0.00268203	-0.0386482	0.00972901	-0.0193603	0.0651277
cg04942901	12	132170075	RPS6P21	-0.0151498	0.00286821	-0.0153909	0.00252753	-0.00774038	0.358555	-0.0182879	0.00415912
cg02226939	17	28619481	BLMH	0.00892995	0.00286906	0.00894629	0.00292985	0.00772372	0.154667	0.00920164	0.0107865
cg15734516	6	31803206	C6orf48	0.0127876	0.00287642	0.0127563	0.0030913	0.0206797	0.00892859	0.00940604	0.0663923
cg17683390	7	73184622	CLDN3	0.0032855	0.00287876	0.00329323	0.00275096	0.0038446	0.0633061	0.00289518	0.0272104
cg01935967	1	8878173	RERE	0.00475058	0.00288096	0.00472532	0.00316574	0.00349057	0.19381	0.00534668	0.00766062
cg02367736	1	220921670	2019-03-02	0.00342657	0.00288665	0.0034603	0.00270813	0.00310708	0.142822	0.00361364	0.00891107
cg18294691	14	38080669	TTC6	0.0111357	0.00289241	0.0110457	0.00314148	-0.000857074	0.892684	0.016331	0.000438076
cg25939793	5	139421649	NRG2	0.0101384	0.00289344	0.0100979	0.00304536	0.0184431	0.00294915	0.00631881	0.120619
cg24862787	4	55499384	KIT	-0.00740469	0.00289471	-0.00749152	0.00268429	-0.00313783	0.455071	-0.00927846	0.00273076
cg10439651	1	161103008	DEDD	0.00748359	0.0028966	0.00763914	0.00237245	0.0121297	0.0107481	0.00560039	0.0579071
cg07631919	14	94493296	OTUB2	0.0102914	0.0028972	0.0104839	0.00229298	0.0202282	0.0021979	0.00588156	0.139247
cg05089059	7	128049863	IMPDH1	0.00265209	0.00289786	0.00267649	0.00264386	0.00213263	0.200753	0.00285068	0.0083577
cg10266196	2	28113320	RBKS	0.00448161	0.00290215	0.00445068	0.00314677	0.00582253	0.0309802	0.00391794	0.0328245
cg06772099	2	172291680	DCAF17	-0.0195487	0.00290224	-0.0195759	0.00298488	-0.0162566	0.186802	-0.021043	0.0060617
cg19901096	11	72504921	STARD10	0.00464005	0.002903	0.00472156	0.00248351	0.00562674	0.0594247	0.00427125	0.0183706
cg22451149	6	107538371	PDSS2	-0.0279342	0.00290313	-0.0278346	0.00310406	-0.0195434	0.212687	-0.0313399	0.00778675
cg23391288	13	49366203	PSME2P2	-0.0148683	0.00290418	-0.0150439	0.00255745	-0.00117722	0.900006	-0.0213514	0.000259633
cg27600432	4	13529102	NKX3-2	0.00868092	0.00290757	0.00865122	0.00316325	-0.000105539	0.981792	0.0125753	0.000740563
cg13622267	4	68411338	CENPC	0.00398418	0.00290846	0.00400468	0.00273727	0.00302309	0.224276	0.00454057	0.0042058
cg17735131	7	86849176	TMEM243	0.0115198	0.0029098	0.0115321	0.00298445	0.0124762	0.0819399	0.0114617	0.01286
cg06759328	11	76572255	ACER3	0.00727147	0.00291022	0.00719181	0.00320678	0.0114211	0.00714473	0.0052715	0.0787288
cg18270627	1	32687897	TMEM234	0.00407253	0.00291435	0.00410861	0.00263976	0.0059082	0.0193579	0.00325719	0.0483459
cg13326508	17	41985720	MPP2	0.0158056	0.00291511	0.0154922	0.00352925	0.0141708	0.137089	0.0166553	0.00849568
cg18702197	2	177027641	HOXD3	0.00708086	0.00291621	0.00712116	0.00287918	0.00603507	0.160198	0.00726065	0.0112369
cg13789775	17	46655724	HOXB3	0.00913949	0.00291722	0.00909294	0.00316037	0.011621	0.0357545	0.00801818	0.0297169
cg02523640	10	129534613	AL391005.1	0.0140675	0.00291929	0.0139473	0.00327971	0.0240254	0.000224898	0.0100224	0.113392
cg17229678	6	32121555	PRRT1	0.00558566	0.00292017	0.00568396	0.00248932	0.00451296	0.189557	0.0061129	0.00659713
cg15013279	4	128886282	MFSD8	0.00524494	0.00292262	0.00523392	0.00311722	0.00475488	0.160716	0.00541706	0.00871506
cg12771281	14	61447816	TRMT5	0.00494978	0.00292439	0.00494423	0.00311425	0.0154306	0.000102101	0.000183055	0.904502
cg16981259	6	31509434	DDX39B	0.00488747	0.00292471	0.00481877	0.00341607	0.00488062	0.114969	0.00487868	0.0120201
cg01663018	15	53097777	RP11-209K10.2	0.00726738	0.00292485	0.00722523	0.00319112	0.0113125	0.0107877	0.00557914	0.0581188
cg05289897	10	3904141	RP11-464C19.2	-0.0120192	0.00292511	-0.0120109	0.00296752	-0.0243922	0.000394332	-0.0066479	0.1828
cg06727269	5	180687369	TRIM52	0.00858802	0.00292559	0.00862389	0.00287663	0.00373908	0.514716	0.0107366	0.00103603
cg01933477	5	2223521	Y_RNA	-0.00678968	0.00292596	-0.00684114	0.0024292	-0.0100838	0.0166814	-0.00531049	0.0506912
cg19673329	4	57548600	HOPX	-0.0178121	0.0029278	-0.0179903	0.00269816	0.00114847	0.917248	-0.0264811	0.000197189
cg12927715	5	178029761	CLK4	-0.00814827	0.0029281	-0.00838048	0.00211527	0.000261439	0.957035	-0.0117333	0.000402768
cg10231116	7	157982364	PTPRN2	-0.00861698	0.00293355	-0.00878236	0.00243065	0.00291891	0.529441	-0.0137745	0.000189016
cg10759927	20	62687969	TCEA2	0.0145794	0.00293777	0.0145103	0.00316635	0.00721035	0.430169	0.0178361	0.00188809
cg27104869	10	75936335	ADK	0.00431157	0.00293995	0.00434956	0.00278154	0.00464178	0.102311	0.00416424	0.0132817
cg17690970	7	796349	HEATR2	-0.00518701	0.00294028	-0.00516961	0.00300913	-0.00343776	0.248299	-0.00602876	0.00570518
cg00449941	17	26926011	SPAG5	0.00521789	0.00294193	0.00530003	0.00259187	0.0042829	0.186703	0.00555382	0.00807347
cg16685608	14	52211579	RP11-280K24.1	-0.0208277	0.00294233	-0.0208446	0.00302096	0.0138709	0.264433	-0.0355361	2.6452e-05
cg24864576	18	74499573	RP11-162A12.2	0.0344536	0.00294241	0.0338967	0.00347308	0.0474501	0.0212718	0.0276289	0.0493193
cg04509266	1	207991597	C1orf132	0.0184964	0.00294376	0.0182763	0.00341665	0.0308535	0.00432466	0.0127129	0.0955283
cg05696353	10	17658756	PTPLA	0.00455086	0.00294729	0.00458597	0.00255802	0.00186026	0.51914	0.00560819	0.00198207
cg01100984	10	103454967	FBXW4	0.00929277	0.00295093	0.00922941	0.00325553	0.00774778	0.166817	0.00988848	0.00925365
cg24260156	15	36033386	DPH6-AS1	-0.013642	0.00295103	-0.0136481	0.00298705	-0.0153002	0.0388047	-0.0126347	0.0295471
cg15446115	16	85743927	C16orf74	0.0211616	0.00295504	0.0210156	0.00320307	0.0388286	0.00322825	0.0134193	0.11384
cg03822858	10	4066499	RP11-433J20.2	-0.022906	0.00295888	-0.0229228	0.00312287	-0.0291181	0.0538532	-0.0197227	0.0255258
cg08918272	6	142767650	GPR126	-0.00979364	0.00296137	-0.00994564	0.00255981	-0.00613863	0.301132	-0.0114296	0.00400532
cg25777073	11	111472741	SIK2	0.0035968	0.00296349	0.0035662	0.00335377	0.00296661	0.187384	0.00376622	0.00958868
cg20490724	11	5364972	AC104389.28	-0.0180974	0.00296403	-0.0181266	0.00309766	-0.0102318	0.17923	-0.0217356	0.00913115
cg19963728	2	44588792	PREPL	0.00443008	0.00296476	0.00436981	0.00344563	0.00235596	0.41713	0.00531059	0.00222051
cg03655684	16	1508785	CLCN7	-0.0220334	0.00296629	-0.0224489	0.00252085	-0.0183625	0.19492	-0.0237602	0.00617259
cg23904224	8	19460443	CSGALNACT1	-0.015665	0.00297033	-0.0159191	0.0025862	-0.000307229	0.974344	-0.0220963	0.000488906
cg23347718	5	140346263	PCDHAC2	0.00679278	0.00297319	0.00685563	0.00286427	0.005468	0.19165	0.00761661	0.00524735
cg07211212	20	55200146	TFAP2C	0.0292892	0.00297327	0.0291499	0.00323705	0.0209273	0.276732	0.0322869	0.00406588
cg01164334	12	126926867	RP5-944M2.3	-0.0121248	0.00297503	-0.0121443	0.00296044	-0.0129741	0.0655405	-0.0119319	0.0181158
cg03902642	1	156023370	UBQLN4	0.0119888	0.00297515	0.0121167	0.00261841	0.0125903	0.0870572	0.0115434	0.017662
cg02888090	9	134136213	FAM78A	-0.0171373	0.00297815	-0.017174	0.00301344	-0.0326945	0.000615101	-0.0101577	0.161244
cg01710147	1	207233419	PFKFB2	-0.0191484	0.00297983	-0.0193781	0.00278219	-0.0305807	0.00551313	-0.0134267	0.091859
cg20824237	3	99979579	TBC1D23	0.00272469	0.00298618	0.00272171	0.00311771	0.00183157	0.293545	0.00311913	0.0044291
cg13725657	9	136769761	VAV2	0.0149935	0.0029878	0.0149647	0.00304984	0.0328775	0.000710439	0.00748325	0.200327
cg22555675	19	17799230	UNC13A	0.00483378	0.00299155	0.00485516	0.00280403	0.00662085	0.0285911	0.00397012	0.041903
cg21147626	12	56132083	GDF11	0.00535281	0.002992	0.00532133	0.00308223	0.00724665	0.0220858	0.00458225	0.0375106
cg09370877	12	54199801	RN7SKP289	-0.00884282	0.002992	-0.00894816	0.00264601	-0.0100508	0.0855835	-0.00833675	0.0142725
cg01301117	7	1953969	MAD1L1	0.0162313	0.00299914	0.015996	0.0032461	0.00960964	0.327894	0.0190675	0.00380061
cg13082958	19	14800730	ZNF333	0.00747737	0.00300248	0.00761367	0.00251503	0.00877394	0.0802275	0.00716645	0.0122535
cg13068082	3	9834448	TADA3	0.00303702	0.00300317	0.00307069	0.00269964	0.00206226	0.276644	0.00348753	0.00497107
cg02212310	6	31587974	PRRC2A	0.00886221	0.00300322	0.0087801	0.00330418	0.00190581	0.744442	0.0116862	0.000629088
cg13747199	9	2016340	SMARCA2	0.00360347	0.00300466	0.00360373	0.00311854	0.00300902	0.167334	0.00372547	0.0120666
cg01061843	6	74171491	MTO1	0.00735792	0.00300495	0.00727119	0.0033167	0.00470369	0.301451	0.00854027	0.0040391
cg00294898	3	160939446	NMD3	0.00663734	0.00300603	0.00671261	0.00266883	0.00701215	0.0796672	0.00636726	0.0191152
cg25577670	10	29804970	SVIL	-0.00746667	0.00300667	-0.0075001	0.00285109	-0.0115618	0.0106402	-0.00581558	0.0563347
cg11025750	2	45618637	SRBD1	-0.00502672	0.00301263	-0.00503496	0.0031149	-0.00717339	0.0217297	-0.00428959	0.0338932
cg00361229	6	4018820	RP3-406P24.4	0.00496904	0.0030134	0.00503438	0.0027181	0.00650983	0.0341559	0.00427313	0.0334617
cg22701913	19	11457250	CCDC159	0.00419911	0.00301819	0.00430276	0.00227342	0.00667032	0.0143469	0.00297018	0.0736126
cg13837747	6	149178676	UST	-0.0112589	0.00302539	-0.0114102	0.00275059	-0.00772802	0.246304	-0.0130246	0.00523454
cg15864354	12	120966977	COQ5	0.00457597	0.0030279	0.00459663	0.00302923	0.00318306	0.267276	0.00518546	0.00486397
cg01620849	17	48637348	CACNA1G-AS1	0.005886	0.0030295	0.00587354	0.00327381	0.00942802	0.00267672	0.00426931	0.0947005
cg10010393	21	43198627	RIPK4	0.00466766	0.00302983	0.00462939	0.00337986	0.00441993	0.145093	0.00473663	0.00990593
cg17361803	10	77163368	ZNF503-AS2	0.00643251	0.00303229	0.00640685	0.003268	0.00492643	0.256679	0.00730483	0.00274912
cg17718457	19	4535446	CTB-50L17.14	0.00879262	0.00303377	0.00864124	0.00369817	0.00236941	0.675736	0.0113875	0.00101705
cg23104436	11	15838747	RP11-396O20.2	-0.00509877	0.00303389	-0.00512504	0.00302354	-0.00590804	0.0728016	-0.00484277	0.0154804
cg14975138	1	48463105	TRABD2B	0.00550622	0.00303406	0.00555008	0.00284545	0.00187181	0.558604	0.0070915	0.00214398
cg12121193	19	42414972	ARHGEF1	-0.0117346	0.00303527	-0.0116103	0.00344743	-0.00439937	0.533989	-0.0145589	0.00220467
cg07320496	5	160280697	ATP10B	-0.0202985	0.00303554	-0.0200386	0.0034017	-0.0109244	0.34548	-0.0248376	0.00364728
cg19711553	22	20850288	MED15	0.0034476	0.00303623	0.00345481	0.00312568	0.00309248	0.152425	0.00343604	0.0134008
cg11441553	12	57614120	NXPH4	0.0233486	0.00304045	0.0239118	0.00244216	0.025422	0.0795366	0.0224292	0.0173277
cg12895810	8	142138638	RP11-809O17.1	0.0153861	0.00304084	0.0156847	0.00258016	0.0105192	0.266125	0.0178539	0.00411987
cg05585129	12	132413985	PUS1	0.00667301	0.00304795	0.00663385	0.00331127	0.0114889	0.00623006	0.00439609	0.0992185
cg08358263	6	106557481	PRDM1	-0.0146736	0.0030488	-0.0146651	0.00323663	-0.00914665	0.277107	-0.0167428	0.00658472
cg02058552	10	5454564	NET1	0.00459686	0.00305563	0.00458195	0.00332864	0.00679965	0.0168793	0.00345432	0.0638045
cg10111450	7	94537828	PPP1R9A	0.00723478	0.00305823	0.00732653	0.00274224	0.00701304	0.137711	0.00720837	0.0109319
cg13108328	12	19282261	PLEKHA5	0.026594	0.00305844	0.0268325	0.00287785	0.0126165	0.462807	0.0318572	0.00222846
cg21569844	2	86564582	REEP1	0.00808026	0.00305865	0.00787766	0.00379547	0.0150458	0.00254635	0.00507101	0.121916
cg19058544	12	100965172	GAS2L3	-0.00734383	0.00305873	-0.00739956	0.00300843	-0.0131499	0.00498676	-0.00513492	0.0771893
cg24408817	3	156878512	CCNL1	0.00415456	0.00305997	0.00416063	0.00306908	0.00366128	0.110398	0.00442574	0.0134066
cg22767079	13	103451338	KDELC1	0.00320984	0.00306068	0.00321521	0.00309844	-0.00120452	0.539675	0.00519914	8.08213e-05
cg20379760	6	40366261	LRFN2	-0.0242835	0.00306131	-0.0243364	0.00309352	-0.0577656	1.12079e-05	-0.00820711	0.42759
cg00558147	6	33280927	TAPBP	0.00592819	0.00306339	0.00588841	0.00334281	0.00379311	0.29042	0.006655	0.00627117
cg25691825	18	74499511	RP11-162A12.2	0.0482537	0.0030642	0.0472711	0.00367621	0.0696287	0.0167196	0.0373738	0.0578089
cg24532665	1	26146191	RP1-317E23.3	0.00285648	0.00306767	0.00284234	0.00338838	0.000862763	0.626812	0.00371353	0.00153239
cg01684006	11	130013357	APLP2	-0.0178037	0.00307052	-0.017875	0.0031176	0.000639981	0.942733	-0.0258203	0.000924673
cg19858017	1	9884719	CLSTN1	0.0122812	0.0030754	0.0122062	0.00337504	0.0168091	0.0250098	0.0105731	0.0338148
cg15670620	17	34843101	ZNHIT3	0.0163227	0.00307785	0.0163662	0.00303986	0.0141023	0.178595	0.0168171	0.00894275
cg19640130	10	64028056	RTKN2	0.00440692	0.00308181	0.00439779	0.00327226	0.00531479	0.0602659	0.00394103	0.0248473
cg15989294	2	99347422	MGAT4A	0.0066502	0.00308202	0.00662575	0.00329663	0.00714482	0.0812966	0.00632498	0.0189835
cg09743009	12	112279943	MAPKAPK5	0.00487231	0.0030846	0.00489412	0.00302434	0.00316184	0.309485	0.00572683	0.00318731
cg10109500	3	172165884	GHSR	0.00828787	0.00308538	0.0084489	0.00228667	0.0027898	0.585152	0.0108368	0.00129054
cg05172956	2	9283270	RP11-734K21.4	0.00718955	0.00308598	0.00724205	0.00290813	0.0103072	0.0224622	0.00603131	0.036551
cg14101302	6	72596557	RIMS1	0.00465127	0.0030868	0.00464638	0.00332658	0.00554521	0.0584743	0.00431771	0.0209933
cg07465881	4	1713556	SLBP	0.00549533	0.00308803	0.00549962	0.00312884	0.0101851	0.00379843	0.00336649	0.123156
cg20539368	17	39922350	JUP	-0.00919498	0.00308914	-0.00951098	0.00215982	-0.0070751	0.207035	-0.0099741	0.00742264
cg25830640	3	32022763	OSBPL10	0.00454339	0.00309067	0.00463864	0.00254531	0.00347246	0.199645	0.00503333	0.00734313
cg08351100	2	200331917	SATB2	0.0184753	0.00309422	0.0185491	0.00290009	0.00443682	0.696229	0.0240278	0.00132857
cg08979571	19	408233	C2CD4C	-0.0189687	0.00310155	-0.0190583	0.00300892	-0.021487	0.0737848	-0.0171517	0.0229876
cg13874780	7	155164294	BLACE	0.0261104	0.00310339	0.0261657	0.00316616	0.0316959	0.0457244	0.0220244	0.037379
cg27339188	3	20195067	KAT2B	-0.00850582	0.00310347	-0.00857655	0.00283841	-0.00375744	0.472307	-0.0105278	0.00232161
cg26348575	1	16767010	NECAP2	0.00587808	0.00310492	0.00589899	0.00314365	0.00629322	0.0850217	0.00566353	0.0174139
cg26858423	1	6149477	KCNAB2	-0.023698	0.00310517	-0.0244403	0.00201301	-0.0170361	0.222419	-0.0264548	0.00745932
cg04755365	14	100625253	DEGS2	0.00991632	0.00310534	0.00984817	0.00345271	0.0154447	0.01252	0.00712388	0.0745634
cg18435928	10	133929736	JAKMIP3	-0.0190531	0.00310579	-0.0190343	0.00317209	-0.0323308	0.00729219	-0.0127572	0.0939909
cg25561639	5	116553827	RPL35AP15	-0.00924756	0.00311059	-0.00944009	0.00249121	-0.00743968	0.16825	-0.0101566	0.00859692
cg08244959	1	18434774	IGSF21	0.00720939	0.00311293	0.0071264	0.0035525	0.0117036	0.0113802	0.00502972	0.0781326
cg13492520	7	73012206	MLXIPL	-0.0082878	0.00311342	-0.00833205	0.00302839	-0.00752079	0.134925	-0.00869958	0.0106142
cg09931891	16	71843068	AP1G1	0.00817451	0.00311369	0.00808847	0.00356479	0.00641778	0.202277	0.00870276	0.00846829
cg27580375	5	1438391	SLC6A3	-0.00733179	0.00312071	-0.00730801	0.00327571	-0.0132692	0.00605313	-0.00468523	0.101608
cg04094225	6	24930971	FAM65B	-0.0261267	0.0031239	-0.0262096	0.0030936	-0.00683447	0.678519	-0.0338257	0.0011311
cg02723458	7	138391286	ATP6V0A4	-0.0183828	0.00312601	-0.0185932	0.00288109	-0.0315889	0.00319671	-0.0125866	0.0991814
cg13898510	10	12087933	UPF2	-0.0101578	0.00312842	-0.0101639	0.00322973	-0.0225585	0.000192938	-0.00469575	0.262302
cg21644334	1	110168049	AMPD2	-0.0106798	0.00312931	-0.0107803	0.00270386	-0.00773963	0.203532	-0.0117533	0.00899316
cg09750057	16	82206435	CTD-2588J6.2	-0.0108342	0.00313049	-0.0109157	0.00296865	-0.0231967	0.000492863	-0.00533858	0.224074
cg19440035	19	6333701	ACER1	-0.0174796	0.00313181	-0.0173895	0.00345417	-0.00733067	0.465726	-0.0220994	0.00264428
cg26754472	19	6926394	EMR1	-0.0269197	0.00313219	-0.0272567	0.00288414	-0.0364069	0.0264381	-0.0229658	0.0370633
cg24572995	3	151987544	MBNL1	0.00380148	0.00313277	0.00379808	0.00327799	0.00190189	0.420319	0.00464375	0.002798
cg12973930	19	57049695	AC005498.3	0.005131	0.0031334	0.0051725	0.00297557	0.00519519	0.093141	0.00509836	0.0165578
cg20018782	14	23317496	MMP14	-0.0362246	0.00313386	-0.0367739	0.00281324	-0.0482356	0.0192322	-0.0295802	0.0533036
cg24743778	2	220379058	ASIC4	0.00854085	0.00313822	0.00854635	0.00299342	0.0122621	0.0213434	0.00677949	0.0498515
cg14308311	9	114812406	SUSD1	-0.0230556	0.00314622	-0.0234175	0.0025742	-0.0107396	0.433956	-0.0291506	0.00219851
cg01555432	1	16009778	RP4-680D5.9	-0.00886885	0.00314917	-0.00888107	0.00329775	-0.00792155	0.148397	-0.00936982	0.00900926
cg27393462	15	62514538	hsa-mir-7162	-0.0110548	0.00314996	-0.0109716	0.00346133	-0.0172142	0.00393271	-0.00849498	0.0742205
cg11210743	7	29047433	CTB-113D17.1	-0.0190538	0.00315065	-0.01919	0.00302678	-0.021575	0.0658422	-0.0174751	0.0236267
cg07597874	22	18561409	XXbac-B476C20.9	0.00620033	0.00315345	0.00624004	0.00315123	-0.00207372	0.493176	0.00989999	0.000361661
cg07278047	12	99090758	APAF1	-0.0107537	0.00315685	-0.0108184	0.00294145	-0.00768517	0.223437	-0.0123274	0.00606555
cg20009461	17	80560634	FOXK2	0.0199654	0.00315823	0.0195188	0.00359884	0.0277612	0.0306651	0.0168343	0.0334984
cg18158385	1	95392678	CNN3	0.00517284	0.00315996	0.0051292	0.00349838	0.005992	0.0673922	0.00490054	0.018724
cg00042325	7	150104655	ZNF775	0.00780691	0.00316147	0.00773383	0.00359784	0.00892993	0.0540906	0.00720364	0.0270089
cg04946603	15	41221376	DLL4	0.00518472	0.00316209	0.00524468	0.00286476	0.00453786	0.182805	0.00549072	0.00716219
cg04870212	1	6464845	HES2	0.0139045	0.00316359	0.0140691	0.00281864	0.00722954	0.381045	0.0167489	0.00348986
cg07730907	15	83735865	BTBD1	0.00330191	0.00316709	0.00330118	0.00330121	9.34895e-05	0.962974	0.00473137	0.000552375
cg03565750	19	50371197	PNKP	0.00483196	0.00317643	0.00493459	0.00257648	0.00284158	0.316889	0.00572198	0.00490361
cg11118665	20	61493341	TCFL5	0.00758188	0.00317973	0.00760604	0.00323329	0.00248321	0.594301	0.0096566	0.00173856
cg09779635	16	68344589	SLC7A6OS	0.0115024	0.00318251	0.0114685	0.00342491	0.0104069	0.12757	0.0116311	0.0151652
cg09668951	12	131030185	RIMBP2	-0.0148752	0.00318504	-0.0149413	0.00319556	-0.0204825	0.0282024	-0.0121646	0.0417406
cg26985319	11	8041629	TUB	0.014408	0.00318823	0.014448	0.00321592	0.0066959	0.410844	0.0174867	0.00436083
cg18181577	22	20861680	MED15	0.0051638	0.00318848	0.0051857	0.00320481	0.00530698	0.0862748	0.00525705	0.0144765
cg11741254	8	99129480	HRSP12	0.00371259	0.00318853	0.00376517	0.00289485	0.00525777	0.0242337	0.00298565	0.048784
cg06097077	3	173920226	NLGN1	-0.0305745	0.00318885	-0.0309706	0.00285494	-0.0261055	0.150877	-0.0328025	0.00960551
cg08101407	20	30778299	TSPY26P	0.00531126	0.00318909	0.00528331	0.00345771	0.00563251	0.07801	0.00533168	0.0157166
cg22043720	17	17399726	RASD1	0.00437238	0.0031927	0.00441314	0.00306231	0.00212216	0.446544	0.00527401	0.0027899
cg03206717	3	39425978	SLC25A38	0.00844921	0.00319373	0.00848603	0.00317057	0.0109127	0.016095	0.00732076	0.0461156
cg21388527	3	96532024	EPHA6	0.00739921	0.00319829	0.00750945	0.00286562	0.00670409	0.145783	0.00781926	0.00956093
cg19570317	11	62368881	MTA2	0.00514551	0.00320335	0.00511713	0.00347715	0.00227874	0.484832	0.00630317	0.00240246
cg23212202	3	30489255	AC116035.1	-0.00617943	0.003205	-0.00622528	0.0030328	-0.00464723	0.225046	-0.00683458	0.00669685
cg01959848	11	57480394	TMX2	0.00670206	0.00320659	0.00678066	0.0028373	0.00453664	0.253158	0.00751998	0.0071312
cg09041337	13	96640017	UGGT2	-0.0120702	0.00320717	-0.0120115	0.00337383	0.00218231	0.784174	-0.0187283	6.26595e-05
cg04784948	2	24148492	ATAD2B	0.0156872	0.00320779	0.015812	0.00302203	0.0136677	0.15539	0.0161132	0.0121796
cg22353143	6	158403038	SYNJ2	0.00385868	0.00320976	0.0038746	0.00311563	0.00228698	0.345684	0.00453722	0.00394975
cg05605299	6	28304161	ZSCAN31	0.0100366	0.00321056	0.0100729	0.00321154	0.00850596	0.19031	0.0107938	0.00625004
cg03265969	7	54617631	VSTM2A	-0.0112453	0.00321417	-0.0111672	0.00358871	-0.0202301	0.00174239	-0.00731617	0.123289
cg09383106	16	31229770	TRIM72	-0.0213963	0.00321992	-0.0214457	0.00331872	-0.0280688	0.03546	-0.0181162	0.036492
cg03466932	6	26027575	HIST1H4B	0.00684444	0.00322018	0.00692773	0.00300098	0.00559369	0.213141	0.00742353	0.00574496
cg09200186	16	2273440	E4F1	0.00773263	0.00322385	0.00768777	0.0035132	0.0061222	0.177361	0.00863004	0.00787799
cg20935245	15	42234343	EHD4	-0.00894413	0.0032277	-0.00898326	0.00321077	0.00516523	0.0904985	-0.0150694	0.000458938
cg25572367	12	25538380	RNU4-67P	0.00608345	0.00322796	0.00616735	0.00291235	0.00590702	0.129298	0.00625024	0.0102161
cg21899310	11	57365725	SERPING1	0.00426898	0.00323022	0.00428503	0.00321934	0.00277105	0.302527	0.00507343	0.00334276
cg03773782	8	144764066	ZNF707	-0.00702558	0.0032318	-0.00714291	0.00279448	-0.00250597	0.533782	-0.00920079	0.00183389
cg13868347	6	17281498	RBM24	0.00813461	0.00323352	0.00813026	0.00331075	0.00489233	0.342947	0.00930208	0.00412435
cg22958231	4	177116835	SPATA4	0.00416915	0.00323516	0.00423073	0.00284984	0.0050386	0.0560158	0.0038067	0.0249122
cg11629889	17	40839022	CTD-3193K9.3	0.0174073	0.0032361	0.017495	0.00314832	0.0265293	0.0197558	0.0129881	0.0584597
cg01962510	22	18957837	DGCR5	0.00393377	0.00323687	0.00392777	0.0034517	0.000598075	0.812188	0.00535035	0.000756761
cg12830839	6	170615752	FAM120B	0.00373192	0.00323707	0.00368504	0.00377583	0.00357137	0.144367	0.0037949	0.0107177
cg14796565	11	911369	CHID1	0.00826035	0.00323868	0.00823003	0.00344017	0.0080309	0.102984	0.00797315	0.019733
cg02775469	6	33181031	RING1	0.00486319	0.0032483	0.00493989	0.00273727	-0.000287055	0.92199	0.00713812	0.000408851
cg12008066	4	159593306	ETFDH	0.00382652	0.00324941	0.00390824	0.00265151	0.00150886	0.538635	0.00493708	0.00115894
cg05373251	17	79451985	RP11-1055B8.7	0.024276	0.00325024	0.0241354	0.00322745	0.012049	0.426482	0.0295028	0.00253256
cg09526886	12	98987659	SLC25A3	0.00409846	0.00325044	0.00412364	0.00305252	0.0048153	0.0615985	0.0038157	0.0220366
cg26883434	5	111091560	NREP	-0.0239578	0.00325708	-0.0241828	0.00297249	-0.016143	0.280133	-0.0275413	0.0046084
cg08877521	6	170453256	RP11-302L19.1	0.0157744	0.00325717	0.0156556	0.00329211	0.00552925	0.591757	0.0209355	0.000739906
cg22549558	5	9546335	SNHG18	0.00532294	0.00325801	0.00537719	0.00304235	0.00238182	0.475445	0.00661835	0.00217072
cg03446368	6	31634237	CSNK2B	0.0146965	0.0032588	0.0147452	0.00319804	0.026937	0.00307211	0.00913804	0.127622
cg12351296	7	25189282	C7orf31	-0.00787613	0.00325986	-0.00794498	0.00307772	-0.00274176	0.578121	-0.0102016	0.00141846
cg00838250	3	186287958	TBCCD1	0.00297172	0.00326504	0.00297668	0.00334727	0.00150919	0.458112	0.00366577	0.00148774
cg13474527	11	94706675	CWC15	0.0119936	0.00326526	0.0118573	0.00368806	0.00745431	0.312999	0.0141488	0.00384988
cg18856925	20	62555227	DNAJC5	-0.03099	0.00326803	-0.0312865	0.00311403	-0.0158574	0.436224	-0.0373971	0.00203775
cg13406908	19	40909588	PRX	0.00885067	0.00326873	0.00885286	0.00339276	0.00355095	0.483622	0.0111363	0.0028738
cg01739569	14	31091426	SCFD1	0.00700961	0.00326899	0.00691822	0.00359827	0.00498744	0.263422	0.00823514	0.00341643
cg14962628	4	71026067	C4orf40	-0.0149026	0.00326907	-0.0149127	0.00315732	-0.0218634	0.0215157	-0.0116871	0.0513697
cg24402067	1	41828101	FOXO6	0.00428455	0.00326988	0.00422468	0.00391779	0.00677821	0.0142349	0.00316268	0.0650707
cg26672088	2	153573883	PRPF40A	0.00454025	0.00327682	0.00461676	0.00282012	0.00374366	0.177373	0.00485655	0.0101043
cg22470850	2	26395824	GAREML	0.00934715	0.00327797	0.00932317	0.00347459	0.0135004	0.0194011	0.00739911	0.0528224
cg05847519	16	83829911	CDH13	-0.010071	0.00328082	-0.00992737	0.00389014	-0.00928136	0.155719	-0.0103209	0.00992362
cg09568217	17	7311868	NLGN2	0.026215	0.00328095	0.0257499	0.00375362	0.0326721	0.0591918	0.0226076	0.0266244
cg26814089	5	53502584	ARL15	-0.00910772	0.00328129	-0.00904376	0.00356846	-0.000597952	0.909628	-0.0127764	0.000879625
cg09466067	16	2581732	MIR3178	0.0115867	0.00328629	0.0114258	0.00389072	0.0146134	0.0476193	0.00992903	0.0333615
cg11345323	1	1981825	PRKCZ	0.00509497	0.0032867	0.00506531	0.003411	0.00360458	0.237936	0.00583874	0.00588079
cg25719817	19	44439611	ZNF45	0.00340871	0.0032898	0.00340286	0.00345007	0.00286425	0.200986	0.00372277	0.00595105
cg07023209	7	157058393	UBE3C	-0.00716618	0.00329047	-0.0072843	0.00277282	-0.00384011	0.374062	-0.00862774	0.0036721
cg09445675	19	10255153	DNMT1	-0.0130457	0.00329161	-0.0130597	0.00347752	0.00362393	0.701647	-0.0203556	1.3956e-05
cg12600134	12	54674884	HNRNPA1	0.00357774	0.00329171	0.00357709	0.00343881	0.00381501	0.0729873	0.00356575	0.0183415
cg18498035	18	21166722	NPC1	0.00495076	0.00329815	0.00493422	0.00349191	0.00187985	0.549878	0.00632331	0.0015668
cg05817031	17	47574426	NGFR	0.00258363	0.00329825	0.0026512	0.00248899	0.00135121	0.423356	0.00314273	0.00257683
cg10838509	4	2043303	NELFA	0.00436256	0.00330534	0.00434153	0.00351283	0.00567733	0.0380365	0.0039077	0.0265306
cg27006914	7	5717968	RNF216-IT1	-0.024862	0.00330575	-0.025246	0.00294847	-0.0133648	0.374691	-0.0298462	0.00379615
cg19542892	19	54694915	TSEN34	0.0086137	0.00330944	0.00868965	0.00316279	0.00615386	0.237648	0.00957705	0.00739283
cg08680007	15	94427008	RP11-76E17.4	-0.0176272	0.00331	-0.0177751	0.00312369	-0.0276958	0.0110215	-0.012974	0.0719909
cg00901683	7	99036756	CPSF4	0.00294806	0.00331236	0.00296664	0.00317419	0.0027255	0.161986	0.00297584	0.0118034
cg01096752	19	49468454	CTD-2639E6.9	0.00887302	0.0033141	0.00904166	0.00275965	0.00918747	0.0851562	0.00901674	0.0143594
cg04215238	10	105841897	COL17A1	-0.00781468	0.00331501	-0.00795542	0.00292504	-0.00752803	0.113663	-0.00763349	0.0173982
cg00944638	13	51915047	SERPINE3	-0.0134117	0.00331503	-0.0134752	0.00315437	-0.042262	2.10027e-05	-0.000565132	0.904477
cg22964918	7	27286075	EVX1	0.00620417	0.0033159	0.00623633	0.00290095	0.00891395	0.0192518	0.00516076	0.0428964
cg10475468	5	646259	CEP72	-0.0157892	0.00331595	-0.0158308	0.00333614	-0.0294933	0.00201522	-0.00955031	0.14044
cg11343579	19	1438306	RPS15	0.00433253	0.00331667	0.00431999	0.00359007	0.00506411	0.0605325	0.00395419	0.0263746
cg06618450	4	108422004	RNU6-551P	-0.0133518	0.00332234	-0.0134155	0.00329375	-0.0138631	0.124223	-0.0125424	0.0139379
cg11837864	2	220043521	FAM134A	0.00193833	0.00333089	0.00194268	0.00336831	0.00020274	0.880054	0.00269005	0.00049455
cg06335814	18	30051251	GAREM	0.00995352	0.00333193	0.0097754	0.00399461	0.0162054	0.0148705	0.00686854	0.0745603
cg07132100	13	68261695	BCRP9	-0.00622607	0.00333249	-0.00624224	0.00329391	-0.008334	0.0233299	-0.00513377	0.05002
cg05406101	21	30392219	RWDD2B	0.010798	0.00333742	0.0106783	0.00377071	0.0144865	0.090782	0.00884427	0.0117815
cg02454220	1	156163765	SLC25A44	0.00177714	0.00333803	0.00175924	0.00382325	0.00193299	0.109728	0.00172785	0.0167054
cg20188214	4	890209	GAK	-0.0100933	0.00333895	-0.0100719	0.00348272	-0.00589331	0.356675	-0.01205	0.00308492
cg13448828	2	111826490	ACOXL	-0.004215	0.00334072	-0.00426994	0.00289245	-0.000609418	0.829866	-0.00581213	0.000403322
cg01289290	3	14838153	RP11-95M5.1	-0.00943179	0.00334133	-0.00972093	0.00241882	-0.00723215	0.202019	-0.0102587	0.00914901
cg22848970	17	60782017	2019-03-10	0.00592849	0.0033423	0.00599275	0.00262723	0.00443436	0.237595	0.0066463	0.00558708
cg07364638	15	90808673	RP11-697E2.6	0.00470194	0.00334298	0.00475213	0.0030263	0.00266297	0.31011	0.00561031	0.00568841
cg10843715	11	111636955	PPP2R1B	0.00742829	0.00334644	0.007375	0.00364797	0.00608307	0.169367	0.00783257	0.0116113
cg13586794	10	20885882	MIR4675	-0.0287322	0.00334719	-0.0288145	0.0033628	-0.0364914	0.025745	-0.0250498	0.0398006
cg11494213	7	75115627	POM121C	0.00724646	0.00335013	0.00717691	0.00368778	0.0219786	1.67629e-05	0.000711552	0.790162
cg07447902	17	38443980	CDC6	0.00346815	0.00335431	0.00346002	0.00355807	0.000781898	0.729522	0.00456834	0.000996169
cg21606928	13	23501122	RP11-124N19.3	0.0376611	0.00336184	0.0370211	0.00376861	0.0263165	0.27841	0.0425926	0.00434091
cg20613402	4	140354655	RP11-83A24.2	-0.00478493	0.0033628	-0.00474704	0.0037447	-0.00273554	0.372102	-0.00573894	0.00301392
cg07629094	19	52552213	ZNF432	0.0058564	0.00336507	0.00593825	0.00293126	0.00223797	0.536281	0.00731127	0.0023606
cg20261431	2	194808427	RP11-764E7.1	-0.0283287	0.00336861	-0.0287592	0.00295411	-0.0214883	0.218116	-0.0302715	0.00870212
cg01744474	16	89417629	ANKRD11	-0.0177007	0.00337173	-0.0180187	0.00297173	-0.0149081	0.190748	-0.0185263	0.00901692
cg06885750	2	203130593	NOP58	0.00343808	0.0033734	0.00337505	0.00370264	0.00333874	0.111751	0.00335235	0.0187651
cg26355737	13	114292172	TFDP1	-0.0110757	0.00337596	-0.0111155	0.00324785	-0.00282928	0.46797	-0.0145838	0.00615555
cg27111678	19	34175384	CHST8	0.00924946	0.00338047	0.0091506	0.00379284	0.00775552	0.190996	0.0098	0.00860033
cg03731646	18	74499372	RP11-162A12.2	0.0408979	0.00338106	0.039911	0.00411179	0.0594679	0.0167601	0.0318045	0.0597676
cg27140938	4	25235459	PI4K2B	0.00447686	0.00338123	0.00450287	0.00334743	0.00638448	0.0351059	0.00368291	0.035294
cg23180534	14	74417001	COQ6	0.00302846	0.003385	0.00301547	0.00361649	0.000770598	0.711479	0.00395026	0.00080875
cg11325604	12	2999761	TULP3	0.00751487	0.00338731	0.00760047	0.00310591	0.00969321	0.0348023	0.00633216	0.0414005
cg05609716	7	2271779	MAD1L1	0.0109114	0.00339066	0.010882	0.00362235	0.00622183	0.314054	0.0125835	0.00707862
cg02634507	11	6805810	OR2AG1	-0.0100002	0.0033909	-0.0100461	0.00337454	-0.0100682	0.0731772	-0.010108	0.0191469
cg22385817	17	7835249	TRAPPC1	0.00298791	0.00339188	0.00301434	0.00315513	0.00320689	0.105153	0.00292055	0.0141934
cg26458816	19	18650416	FKBP8	-0.00461844	0.00339196	-0.00459172	0.00351056	-0.00552071	0.0666102	-0.00412054	0.0254933
cg08903019	17	42299928	RP5-882C2.2	0.00775332	0.00339211	0.00774317	0.00355081	0.00870876	0.0683228	0.00730534	0.0227228
cg07962360	12	58024176	B4GALNT1	-0.00680756	0.0033932	-0.00697456	0.00267674	-0.00341335	0.399547	-0.00816987	0.00432283
cg09694051	12	27181973	MED21	-0.0196888	0.00339383	-0.0194544	0.00395596	-0.00917328	0.433013	-0.0233417	0.00455534
cg01642183	19	36266266	ARHGAP33	0.00751211	0.00339479	0.0074191	0.00394679	0.00258064	0.588336	0.00965669	0.00153746
cg04423064	8	37887926	EIF4EBP1	0.00617857	0.00340167	0.00623776	0.00289636	0.00458655	0.276164	0.0069321	0.00366739
cg00910333	12	53895283	TARBP2	0.0030632	0.00340376	0.00305774	0.0035239	0.00188445	0.319513	0.00350647	0.00606029
cg20680148	17	43239319	HEXIM2	0.00492535	0.00340689	0.00489596	0.00376339	0.00268113	0.345579	0.00587502	0.00537638
cg06422139	5	218073	CCDC127	0.00794457	0.00341136	0.00794363	0.00350918	0.0116253	0.0300689	0.00609049	0.0469245
cg11607927	2	61765934	XPO1	0.00508469	0.00341145	0.00511141	0.00332881	0.00541938	0.0910411	0.00491269	0.0186726
cg16794882	5	70670374	RP11-136K7.3	-0.00600922	0.00341306	-0.0060903	0.00295199	-0.00332944	0.397971	-0.00720992	0.00264171
cg13140770	3	145968726	PLSCR4	0.00779494	0.00341833	0.00782481	0.00346606	0.00990071	0.0206463	0.00677152	0.045489
cg00253171	16	78291326	WWOX	-0.0273654	0.00342014	-0.0276201	0.00291665	-0.0251771	0.117633	-0.0282585	0.0141987
cg01624937	1	43997446	PTPRF	0.00341082	0.00342101	0.00347253	0.00288258	0.00219137	0.31973	0.00393478	0.00454093
cg07019187	1	111729823	DENND2D	-0.0137947	0.00342117	-0.0137191	0.00369584	-0.0139166	0.104942	-0.0139499	0.0138364
cg18124201	20	46414952	SULF2	0.00460263	0.00342309	0.00461681	0.00342661	0.00392801	0.222412	0.00474857	0.00649639
cg13065121	1	204159498	KISS1	0.0203846	0.00342357	0.0202891	0.00369083	0.016712	0.189105	0.0218217	0.00907154
cg17346428	6	1629945	GMDS	0.0113739	0.00342729	0.011289	0.00357419	0.0153157	0.0203468	0.00977715	0.0411136
cg02145679	5	53605658	ARL15	0.00684699	0.00342893	0.00682385	0.0037041	0.0107673	0.0116939	0.0051217	0.0693058
cg07942479	4	185747981	ACSL1	0.0183181	0.0034299	0.0184068	0.00333003	0.0165788	0.152312	0.0193341	0.00928172
cg24869393	10	99566418	LINC00866	-0.0149774	0.00343604	-0.0147818	0.00395802	-0.016854	0.0882474	-0.0141077	0.017277
cg06968724	17	1012579	ABR	0.00553772	0.00343842	0.00559956	0.00289935	0.00550587	0.110265	0.00562694	0.0138924
cg20776169	5	82373343	XRCC4	0.00467591	0.00343846	0.00467462	0.00362418	0.00292026	0.321263	0.00558062	0.00344035
cg22240800	7	94293733	PEG10	-0.00327975	0.00343865	-0.00324264	0.00395513	-0.0011216	0.569309	-0.00423439	0.00211112
cg15162392	2	37571729	QPCT	0.00950167	0.00344042	0.00945019	0.00353465	0.00650434	0.236261	0.0109992	0.00655697
cg14774273	19	39417723	SARS2	-0.0186466	0.00344378	-0.0187134	0.00334061	-0.0271097	0.0124938	-0.0151137	0.0569902
cg24122751	19	45316682	BCAM	-0.00730966	0.00344394	-0.00738041	0.00322949	-0.00865899	0.0512377	-0.00696338	0.021435
cg00687073	8	954552	ERICH1-AS1	-0.0154113	0.00345062	-0.0155635	0.00327811	-0.0294354	0.00175569	-0.00914076	0.153096
cg17397438	20	10412723	MKKS	-0.0143621	0.0034527	-0.014393	0.00333496	-0.0121247	0.163236	-0.0152017	0.0111048
cg27625719	2	184273898	LIN28AP1	-0.015381	0.00345297	-0.0153364	0.00345134	-0.0176203	0.0383478	-0.0137877	0.0385725
cg18506390	8	25903554	EBF2	0.004874	0.00345372	0.00489014	0.00333507	0.00850464	0.00512815	0.00322115	0.107693
cg24307440	9	139886715	C9orf142	0.0132716	0.00345618	0.0132064	0.00365744	0.0089576	0.261149	0.0149609	0.00699542
cg16988072	17	41791475	RP11-209M4.1	0.0180386	0.00345731	0.0181599	0.00325276	0.0128058	0.223259	0.0210433	0.00589693
cg10031532	6	28555021	SCAND3	0.00905402	0.00345761	0.00905284	0.00364344	0.00278227	0.560378	0.0119463	0.0028657
cg18570751	11	61735315	AP003733.1	0.0034886	0.00345841	0.00348958	0.00362794	0.00105769	0.62283	0.00458173	0.00163881
cg03409151	5	125929671	ALDH7A1	-0.0306518	0.00345918	-0.0310678	0.00314544	-0.0542392	0.0049108	-0.019649	0.114704
cg27109827	16	28936530	RABEP2	0.00504155	0.00345938	0.00503831	0.00362286	0.00244444	0.472292	0.00619276	0.00177359
cg05564981	7	134855024	C7orf49	0.00817553	0.00346271	0.00806496	0.00405238	0.00697849	0.191593	0.00858249	0.00853498
cg18568653	11	18035350	RP1-59M18.2	0.00662102	0.00346351	0.00660806	0.00369568	0.0109357	0.00994021	0.00469334	0.0789297
cg07098151	1	229762071	URB2	0.00248123	0.00346625	0.00248497	0.00355753	0.00101319	0.507666	0.00322437	0.00201746
cg06921282	11	536299	HRAS	0.0217712	0.00346834	0.021764	0.00357294	0.0144341	0.28987	0.0250163	0.00498364
cg00154746	6	30028841	ZNRD1-AS1	0.00656333	0.00347513	0.00660907	0.0033909	0.0123459	0.00379951	0.00411712	0.117035
cg16722058	22	39096493	JOSD1	0.00384185	0.00347696	0.0038501	0.0035383	0.00213499	0.38304	0.00446397	0.00442455
cg16565528	8	91010920	NBN	-0.0144448	0.00347759	-0.0146464	0.00320847	-0.0356067	0.000358229	-0.00538124	0.327877
cg04865491	20	25065207	VSX1	0.00445979	0.00347892	0.00450887	0.00312383	0.00709522	0.018641	0.00324951	0.063019
cg24868098	19	47249198	STRN4	0.00972712	0.00347967	0.00956587	0.00413802	0.0176624	0.00496718	0.00608237	0.119381
cg16725264	8	145582147	FBXL6	0.00435046	0.00347981	0.00433812	0.00374103	0.0053993	0.0535908	0.00386618	0.028763
cg06298530	15	25481210	SNHG14	-0.0248476	0.00348179	-0.0248323	0.00345995	-0.0254817	0.0851148	-0.0238887	0.0222622
cg08486961	10	74114051	DNAJB12	0.00382926	0.00348354	0.00379496	0.003883	0.00385762	0.104655	0.00390924	0.0140838
cg07598272	16	86597244	RP11-463O9.5	0.0147468	0.00348643	0.0148996	0.00315306	0.0181387	0.0512073	0.0124837	0.0365202
cg06287665	8	102570888	GRHL2	-0.00588064	0.00348735	-0.00575036	0.0043536	-0.00192661	0.631907	-0.00762296	0.000867607
cg07673133	11	113930011	ZBTB16	0.0098641	0.00348777	0.00987527	0.00350539	0.00684197	0.246531	0.0109557	0.00812637
cg11491601	5	108745394	PJA2	0.00406448	0.00348829	0.00406269	0.00370294	0.00421431	0.0960497	0.00401653	0.0177696
cg27123464	21	45809043	TRPM2	-0.0121391	0.00348962	-0.0123294	0.00301241	-0.0211773	0.0083689	-0.00806261	0.0940278
cg06570931	6	18122945	NHLRC1	0.00467579	0.00349068	0.00464554	0.00384212	0.001914	0.468811	0.00598164	0.00297268
cg01651153	14	96830612	GSKIP	0.00552243	0.00349217	0.00545297	0.00398784	0.00345499	0.362745	0.0065681	0.00190698
cg23081265	1	153894463	GATAD2B	0.00261747	0.00349717	0.00260492	0.00371054	0.00144148	0.412208	0.0031119	0.00317459
cg08894066	8	145849535	ARHGAP39	-0.0179287	0.00350385	-0.0178817	0.0037542	-0.0250123	0.0253447	-0.0136589	0.060904
cg07781087	16	736823	WDR24	-0.00339952	0.00350566	-0.00341097	0.00352753	-0.00233794	0.265402	-0.00373945	0.00842102
cg00847043	14	65381157	CHURC1	0.00403699	0.00350579	0.00408062	0.00323611	0.00460016	0.0853249	0.00377157	0.0195055
cg22805152	15	83736134	MIR4515	0.00484947	0.00350614	0.00493184	0.00297777	0.00205823	0.482273	0.00611041	0.00272551
cg17083853	9	136222913	SURF1	0.00453477	0.00350675	0.00455271	0.00328945	0.00546514	0.0679758	0.00393762	0.0291272
cg27172140	14	100351086	EML1	-0.0162109	0.00351186	-0.0164781	0.00300998	-0.0144719	0.13678	-0.0168658	0.013058
cg18791991	12	133056941	MUC8	0.0188475	0.0035133	0.0189467	0.00349921	0.0220371	0.0512412	0.0169996	0.0315252
cg19719340	5	74162223	FAM169A	0.0074089	0.00351443	0.00742957	0.00360847	0.0125686	0.00555792	0.0050421	0.103137
cg14522873	20	21283801	XRN2	0.00510801	0.00351514	0.00512052	0.00355246	0.00827389	0.0111239	0.00359512	0.0835349
cg06454848	19	37019165	ZNF260	0.00537841	0.00351589	0.00534167	0.00388298	0.00144804	0.686848	0.00714455	0.000753723
cg21946006	2	8817010	AC011747.7	0.00983577	0.00351615	0.00986712	0.00343929	0.00133926	0.834137	0.013484	0.000642091
cg14116509	17	48911410	WFIKKN2	0.00871563	0.00351929	0.00834392	0.00477663	0.009269	0.108203	0.00823128	0.0164532
cg27547283	1	156698502	ISG20L2	0.00333254	0.00352083	0.00336722	0.00313903	0.00206434	0.320226	0.00383815	0.0056678
cg13606999	3	49157911	USP19	0.00379331	0.00352178	0.00375007	0.00403371	0.00438547	0.0561347	0.00339022	0.0333202
cg10667386	17	55162855	AKAP1	0.00653613	0.00352976	0.00649132	0.00376976	0.00602015	0.137457	0.00673684	0.0131803
cg02042623	12	104227548	NT5DC3	-0.0114947	0.00352976	-0.0114705	0.00372323	-0.0249132	0.000850323	-0.00554063	0.2271
cg07296565	20	36156587	BLCAP	0.00409323	0.0035323	0.00411163	0.00349568	0.00150707	0.559413	0.00524304	0.00194367
cg13840188	20	13202702	ISM1	0.0165746	0.00353232	0.0165013	0.00385498	0.0247379	0.0177127	0.0127419	0.0612442
cg13973594	14	60339823	RTN1	-0.00872263	0.00353268	-0.00883183	0.00311995	-0.0139873	0.00645369	-0.00650979	0.0799537
cg22907174	20	55201730	TFAP2C	0.00843966	0.00353494	0.00840307	0.00380154	0.00911123	0.113362	0.00830329	0.0112703
cg15234816	6	83300117	TPBG	-0.0109323	0.00353559	-0.0109102	0.00376821	-0.00631194	0.34645	-0.0129284	0.00434406
cg14039952	5	170815461	NPM1	0.00780362	0.00353578	0.00769184	0.00418019	0.0114136	0.0157278	0.006084	0.0635891
cg11360819	6	15663360	DTNBP1	0.00515126	0.00353771	0.0051792	0.00353357	0.00503457	0.137925	0.00511729	0.0121128
cg11996093	2	1234555	SNTG2	-0.0050703	0.00353823	-0.00510816	0.00331813	-0.00703235	0.0315336	-0.0040684	0.0483971
cg26856330	19	19314312	NR2C2AP	0.00293985	0.00353961	0.00293917	0.00371427	0.00255384	0.157719	0.00312152	0.0116712
cg19631443	10	28821230	WAC-AS1	0.00354301	0.00353977	0.0035537	0.00351458	0.000903891	0.704318	0.00470031	0.000829542
cg00136105	12	102224911	GNPTAB	0.0123231	0.0035404	0.0123725	0.00346819	0.0133341	0.0862849	0.0116873	0.0207537
cg01315201	13	45333293	LINC00330	-0.0166892	0.00354055	-0.0168534	0.00335605	-0.0244473	0.00471429	-0.0130755	0.0797326
cg19408619	20	50416789	SALL4	0.00878004	0.00354178	0.00871914	0.00393516	0.00947062	0.083875	0.00814468	0.0242415
cg10548277	1	43855471	MED8	0.00629955	0.0035445	0.00628102	0.00378643	0.00687813	0.0815378	0.00589423	0.0227601
cg14185957	9	131452456	SET	0.00511441	0.00354513	0.00515598	0.00338465	0.00675819	0.0463134	0.00424641	0.0367155
cg13277983	7	73097916	WBSCR22	0.00473746	0.00354745	0.00469965	0.00386522	0.00260984	0.380513	0.00572575	0.00346986
cg18880765	12	101801613	ARL1	0.00580293	0.00354758	0.00590745	0.00301338	0.00282909	0.445585	0.00704477	0.00296488
cg06925236	11	68039653	C11orf24	0.0042792	0.00354914	0.00423298	0.00407397	0.00556654	0.0441977	0.00359529	0.0379709
cg07406714	5	6712709	PAPD7	0.00402135	0.00355364	0.0039964	0.00394837	0.00369878	0.140494	0.00423038	0.0114965
cg14360659	9	137029702	RNU6ATAC	0.0123664	0.00355461	0.0121855	0.00416618	0.0245377	0.000377177	0.00693177	0.197104
cg10973236	20	13765526	ESF1	0.00803923	0.00355462	0.0079268	0.0042082	0.00656137	0.195038	0.00889231	0.00659867
cg01243371	16	86547386	FOXF1	0.014761	0.00356181	0.0147499	0.00364233	0.0251543	0.00477685	0.00980522	0.109559
cg24082573	20	33543484	GSS	0.00293529	0.00356254	0.00296543	0.00325689	0.00388526	0.041708	0.00251228	0.0371743
cg22029275	13	25745784	AMER2	0.0152749	0.00356335	0.0153327	0.00354851	0.0114128	0.159382	0.0170216	0.0119654
cg03908927	16	87211280	C16orf95	0.0139466	0.00356546	0.013832	0.00401305	0.0144716	0.0919386	0.0129998	0.0238498
cg23056437	7	99630899	ZKSCAN1	-0.00537983	0.00356587	-0.0053415	0.0038596	-0.00629824	0.0714609	-0.00495618	0.0231442
cg04447323	10	135098942	TUBGCP2	-0.0135211	0.00356595	-0.0136302	0.0033075	0.00976344	0.26023	-0.0239427	1.17259e-05
cg21109867	19	55897418	RPL28	0.00436063	0.00356776	0.00437307	0.00347931	0.00272472	0.347621	0.00517589	0.00284244
cg15859850	10	102046183	BLOC1S2	0.0172388	0.00357179	0.01741	0.00331443	0.0050482	0.635304	0.0221386	0.00195029
cg16266536	12	56660626	COQ10A	0.00325614	0.00358212	0.00328223	0.00339044	0.00281502	0.159834	0.00346845	0.0117912
cg03313751	19	41857626	TMEM91	0.0079914	0.00358235	0.0079548	0.00383738	0.0113049	0.0200027	0.00644796	0.0537689
cg09381484	1	161147450	PPOX	0.0176519	0.00358371	0.0176423	0.00375881	0.0141008	0.218161	0.0189431	0.00744928
cg17214251	11	102980042	DYNC2H1	0.00414663	0.00359049	0.0041648	0.0036588	0.00352704	0.204315	0.00437576	0.00791625
cg20306534	18	47866594	RNA5SP458	-0.00909224	0.00359176	-0.00923496	0.00303129	-0.00211912	0.728144	-0.0123946	0.000528004
cg13792823	4	18024445	LCORL	0.0176612	0.00359193	0.0176251	0.00376102	0.00443926	0.703675	0.0232557	0.000900306
cg23667407	2	85822980	RNF181	0.00617626	0.00359197	0.00613944	0.0038475	0.00176488	0.642472	0.00790574	0.00192791
cg18761994	6	24911326	FAM65B	0.00640622	0.00359232	0.00628655	0.00417968	0.00460392	0.265038	0.00729698	0.00508569
cg12267407	1	179924631	CEP350	0.00842857	0.00359809	0.00835371	0.00402282	0.00939917	0.106828	0.00789154	0.0157321
cg27195676	7	101943788	SH2B2	0.0135354	0.00359835	0.0135367	0.00360241	0.0204758	0.0160192	0.0103844	0.0624445
cg20629316	1	64413782	ROR1	-0.015073	0.00360214	-0.0153975	0.00286681	-0.0207867	0.0382358	-0.0124193	0.0372807
cg10181968	7	139477474	HIPK2	0.00313629	0.00360472	0.0031783	0.00318012	0.00472712	0.0264657	0.00235853	0.0569553
cg05138787	5	14405925	TRIO	-0.0209014	0.00360558	-0.0212538	0.00313376	-0.0187201	0.132015	-0.021487	0.0151586
cg02287362	17	66287480	ARSG	0.0052171	0.00360719	0.00526636	0.00345779	0.00276253	0.431317	0.00615606	0.00281412
cg00218203	17	74223696	RNF157	-0.024603	0.00360909	-0.024527	0.00391723	-0.0523884	0.000524835	-0.012661	0.213507
cg07325092	15	34875825	GOLGA8B	0.00332756	0.00360988	0.00336664	0.00331046	0.00142535	0.496119	0.00413184	0.00292152
cg01387945	10	31608209	ZEB1	0.00974852	0.00361462	0.00991635	0.00309392	0.00223451	0.69773	0.0129678	0.00169618
cg20641675	7	48124396	UPP1	-0.00892184	0.00361505	-0.00909084	0.00300055	-0.0121883	0.0231899	-0.00720414	0.0543373
cg23974120	5	14366002	TRIO	-0.00728438	0.00361818	-0.00730709	0.0035965	-0.0128057	0.0041771	-0.00475979	0.117801
cg17400634	5	139944476	SLC35A4	0.00578319	0.00362183	0.00575359	0.00398076	0.00204429	0.566294	0.00738401	0.00229298
cg03262820	2	61922138	AC108039.1	0.00708264	0.00362465	0.007079	0.00374344	-0.00183238	0.536529	0.0110066	0.0010246
cg14381040	6	25733243	HIST1H2APS1	-0.0132142	0.00362622	-0.0135044	0.0028276	-0.00829619	0.303761	-0.0154035	0.00470713
cg02922817	14	104623613	KIF26A	-0.0223474	0.00362721	-0.0228133	0.00284792	-0.0231095	0.0862765	-0.0223755	0.0164875
cg27624313	7	73867921	GTF2IRD1	0.0136971	0.00362894	0.0137111	0.00373841	0.0220731	0.0110423	0.0100875	0.0710716
cg25638997	17	70118162	SOX9	0.00723801	0.00363103	0.00726674	0.00360404	0.0108005	0.0111556	0.00582877	0.0583071
cg07079833	8	38239909	RP11-350N15.5	0.00439524	0.00363239	0.00435404	0.00411216	0.00387054	0.171662	0.00460022	0.0106442
cg23522427	7	150675308	KCNH2	0.00505293	0.00363476	0.00507226	0.00359356	0.00756459	0.0142173	0.00387811	0.0687675
cg06967120	10	25464259	GPR158	0.00405318	0.00364121	0.00411001	0.00329094	0.00592403	0.0334546	0.00308462	0.051758
cg11608147	4	85423065	NKX6-1	0.0118366	0.00364164	0.0118291	0.00370521	0.0174175	0.012691	0.00922505	0.0672735
cg08939944	13	45857726	GTF2F2	-0.0162747	0.00364282	-0.0164322	0.00340033	-0.0043046	0.661126	-0.0217621	0.00139274
cg11602041	11	86318874	RP11-317J19.1	-0.00931493	0.00364696	-0.00950359	0.00297289	-0.00741551	0.203245	-0.0102088	0.00806189
cg20905621	10	31892751	RP11-472N13.2	0.029022	0.00364778	0.0285108	0.00443053	0.00512413	0.774348	0.0403585	0.000791326
cg18536207	1	202113592	ARL8A	0.00343151	0.00365112	0.00342756	0.00379742	0.00217376	0.347124	0.00394083	0.0041904
cg10299988	15	30666736	CHRFAM7A	-0.0129739	0.00365222	-0.0133337	0.00274046	-0.00259067	0.739671	-0.017573	0.00122946
cg27665327	15	80866134	ARNT2	-0.0153951	0.00365287	-0.0154914	0.00337366	-0.0191129	0.0328513	-0.013686	0.0384033
cg12335829	2	157192128	NR4A2	0.0242059	0.00366012	0.0240767	0.00400274	0.027389	0.069643	0.0226385	0.0236644
cg02730055	16	1600926	TMEM204	0.0101816	0.00366189	0.0100713	0.00407117	0.00306224	0.623866	0.0137136	0.00111612
cg13188202	12	53644311	MFSD5	-0.00918031	0.00366547	-0.00915602	0.00399638	-0.00723298	0.241258	-0.0100552	0.00565487
cg20713712	2	99871270	LYG2	-0.00824453	0.00366817	-0.00833207	0.0032219	-0.00598201	0.251493	-0.00888423	0.00820149
cg01646109	4	183064633	AC108142.1	0.00856646	0.00366827	0.0085995	0.00361629	0.0115805	0.0328686	0.00720086	0.0414747
cg18565200	10	133141334	TCERG1L	-0.00931586	0.00366839	-0.00938248	0.00304655	-0.00909361	0.138473	-0.00913945	0.0144027
cg27298252	1	24645380	RP11-10N16.3	-0.0136652	0.00366991	-0.0136825	0.00373173	-0.0137665	0.108376	-0.0134359	0.0172172
cg19532942	14	62109173	RP11-47I22.3	-0.0103964	0.00367012	-0.0105217	0.00331771	-0.00906942	0.100374	-0.0110802	0.0164641
cg27191517	4	56502392	NMU	0.00571266	0.00367292	0.00568768	0.00378075	0.00205197	0.561081	0.00716889	0.00259513
cg14620065	12	10753265	KLRAP1	-0.00588879	0.00367308	-0.00606247	0.00260224	0.00153646	0.617174	-0.00944788	0.000334573
cg17777034	19	15490804	AC005785.2	0.00976406	0.00367455	0.00964118	0.00415398	0.00618312	0.297362	0.0113163	0.00596599
cg09997530	4	72636217	GC	-0.0186277	0.0036764	-0.0185141	0.00412159	-0.0081785	0.21966	-0.0238581	0.00820512
cg17357548	15	50429829	ATP8B4	-0.018744	0.00367754	-0.0191599	0.00294958	-0.00120061	0.918778	-0.0265793	0.000571066
[truncated: 2,860 more rows]
