# Supplementary material for: Association between DNA methylation levels in brain tissue and late-life depression in community-based participants
Source: Transl Psychiatry. 2020 Jul 30;10:262. doi: 10.1038/s41398-020-00948-6 (PMC7393126; doi:10.1038/s41398-020-00948-6)
Supplement: Supplementary file 3 — Supplementary Table S9 [file 41398_2020_948_MOESM3_ESM.xlsx]

## Sheet: Sheet1
Table S9. Associations between DNA methylation and the PRS for MDD (associations with p-value < 0.01 in model adjusted for unmeasured confounding using the R package ‘cate’).
				Uncorrected		Corrected for unmeasured confounding
cpg	chr	position	Nearest Gene	Δ beta	p-value	Δ beta	p-value
cg01531665	9	33473681	NOL6	-0.00023607	0.265585	0.00112859	2.56139e-07
cg25581784	17	38573873	TOP2A	-0.000244658	0.427025	0.00228222	1.28472e-06
cg19007167	2	242755350	NEU4	-0.00166055	0.327685	-0.00280132	2.65019e-06
cg00648184	17	60828157	MARCH10	-0.00056063	0.692392	-0.00227584	5.4242e-06
cg02226934	4	187473490	RP11-215A19.2	0.000492226	0.472951	-0.00217696	6.62412e-06
cg08633290	19	44405433	ZNF404	-0.00015896	0.959786	0.00162539	8.0513e-06
cg13980878	15	70889377	RP11-64K10.1	0.00127439	0.199795	0.0011632	8.6415e-06
cg18042043	19	44147545	PLAUR	-0.00316705	0.0196457	-0.00271481	9.44995e-06
cg10574365	1	32054836	TINAGL1	-0.0037294	0.065166	-0.00353096	1.20679e-05
cg01173611	11	59436746	AP000640.2	-0.000265071	0.556225	0.00099424	1.25517e-05
cg04624567	12	57122631	NACA	5.21819e-05	0.940235	0.00128903	1.57361e-05
cg12647251	1	179851094	RP11-533E19.7	-0.000750121	0.0804138	0.00114478	1.85679e-05
cg02955229	1	31765318	SNRNP40	-0.00193299	0.0310324	0.00589436	1.87075e-05
cg20573110	8	145159286	SHARPIN	-0.000324194	0.402223	0.00520904	2.52486e-05
cg10530560	12	57857516	GLI1	-0.00026153	0.718761	-0.0019177	2.64888e-05
cg25305776	8	30573560	GSR	-0.00165279	0.323165	0.00424147	2.65302e-05
cg10841248	5	95299519	CTD-2337A12.1	-0.000198796	0.594228	0.000832263	2.69878e-05
cg03895392	15	74426334	ISLR2	-0.00138375	0.474122	0.00173788	3.02676e-05
cg10120040	20	43108769	TTPAL	-0.000237205	0.661865	-0.00471545	3.30837e-05
cg03683004	16	68030088	DUS2	-0.000386736	0.823823	-0.00297504	3.47606e-05
cg03803086	21	34185960	C21orf62	-0.00593132	0.00279803	0.000995777	3.83377e-05
cg01718788	4	78740310	CNOT6L	0.000638171	0.515391	0.00431324	3.96391e-05
cg18036569	1	47973710	AL356458.1	-0.000873184	0.158793	-0.00362151	4.01745e-05
cg19107112	3	180550814	CCDC39	-0.000121477	0.904068	-0.00230962	4.7804e-05
cg22810281	6	31863252	EHMT2	-0.00113328	0.254078	0.00782568	5.0342e-05
cg00440032	12	127257679	LINC00944	-0.000723668	0.415482	0.00315686	5.05011e-05
cg06332304	10	126782397	CTBP2	-0.00159147	0.450235	0.000907782	5.27021e-05
cg24434274	19	54695002	TSEN34	0.000133018	0.73342	-0.00346605	5.8523e-05
cg25729957	10	104614136	C10orf32-ASMT	-0.000171894	0.574123	0.00123276	6.08678e-05
cg05953751	17	80054291	FASN	-0.00271143	0.0771455	-0.00129259	6.22917e-05
cg14191434	18	76725033	RP11-849I19.1	-0.000899801	0.0924334	-0.0025859	6.41997e-05
cg07819010	11	46619375	AMBRA1	-0.000107707	0.775736	0.00154625	6.47112e-05
cg15026861	6	169281356	RP3-495K2.3	0.000623255	0.22087	0.00114435	6.78739e-05
cg13042092	7	23637017	CCDC126	-0.000467002	0.108416	0.00199065	6.90637e-05
cg26869604	10	72142636	LRRC20	0.000287709	0.508539	0.00701765	7.26362e-05
cg11704396	3	48723701	NCKIPSD	8.41755e-06	0.97813	-0.00287919	7.26978e-05
cg14453145	2	242801896	PDCD1	-0.00323411	0.0269925	-0.00444369	7.29533e-05
cg25272394	1	87019355	CLCA4	-0.00123962	0.257502	-0.00254249	7.33228e-05
cg16713947	12	6560689	CD27-AS1	-4.49049e-05	0.878912	-0.00289652	7.55579e-05
cg04807108	15	78697933	RP11-5O23.1	-0.000715984	0.687199	-0.00174645	7.55615e-05
cg03772350	14	38061458	FOXA1	-0.00146783	0.270773	-0.00114098	8.30054e-05
cg02930615	19	18966003	UPF1	-0.00186907	0.0253186	0.0038955	8.62378e-05
cg03404485	12	130947033	RIMBP2	-0.00236314	0.0191601	0.00195463	8.7717e-05
cg24838949	7	155897436	Y_RNA	9.12474e-05	0.815314	0.00278636	8.94426e-05
cg11115143	2	178483956	TTC30A	0.000158362	0.617804	-0.000825588	9.25866e-05
cg13944685	11	71710643	IL18BP	-0.00406596	0.0138818	0.00444812	9.52128e-05
cg11732619	5	168728076	SLIT3	0.000444934	0.177454	-0.00279477	9.6677e-05
cg20993386	17	65408367	PITPNC1	-0.00189153	0.0431101	0.00285946	9.71634e-05
cg16766613	13	36700200	DCLK1	0.000527822	0.504558	0.00377838	0.000101959
cg25220574	12	130907040	RIMBP2	-0.000341193	0.467014	-0.0017298	0.000102094
cg24805307	8	833724	ERICH1-AS1	-0.000177857	0.708314	-0.00058831	0.000103979
cg26282566	5	140186580	PCDHA3	-0.00238669	0.320963	-0.00179893	0.000105122
cg20757196	16	2206320	TRAF7	-0.000289785	0.309774	0.00118654	0.000105309
cg19324462	11	63852887	RP11-21A7A.4	-0.00192761	0.0250917	-0.00302464	0.000107296
cg21226225	12	104680742	TXNRD1	-0.000731529	0.408368	-0.00126342	0.00010753
cg06350853	1	168890140	LINC00970	-0.00570872	0.00040951	0.0014838	0.000112119
cg13290643	11	2093631	IGF2	-0.000293881	0.619605	0.0024847	0.0001183
cg08696303	10	127530367	BCCIP	-0.00366911	0.00499826	0.00309712	0.000120912
cg10970946	11	68540864	CPT1A	0.000514726	0.122953	-0.000934359	0.00012108
cg16705889	12	13155236	HTR7P1	-0.000329922	0.392798	0.00732643	0.000121674
cg14534464	7	26191633	NFE2L3	-0.00199984	0.117884	0.00187527	0.000126917
cg25201980	8	146127417	ZNF250	2.69782e-05	0.877973	-0.00591722	0.000127579
cg08383526	8	24297818	RP11-624C23.1	-0.000163447	0.868113	-0.00344194	0.000137318
cg09997497	2	183902928	NCKAP1	5.33036e-05	0.887704	-0.00329226	0.000138604
cg09042009	7	157641737	PTPRN2	-0.000765797	0.179678	0.00271193	0.000139188
cg24782291	12	108986019	TMEM119	0.000305052	0.440661	0.00413525	0.000143679
cg25857798	17	8042384	PER1	0.000223203	0.561643	0.000913307	0.00014416
cg12443001	1	2467281	HES5	-0.00241995	0.0668566	0.00383532	0.000149792
cg05382772	11	65686513	C11orf68	-0.000713504	0.605174	-0.0148021	0.000157999
cg02890250	19	16243834	CTD-2231E14.8	0.000454389	0.380837	0.00108552	0.000158598
cg12726906	8	104362929	FZD6	0.000548414	0.284711	-0.00151096	0.000159375
cg26785346	4	186732936	SORBS2	-0.000247966	0.903151	0.00698207	0.000159996
cg00629116	20	4705360	PRND	-0.000994469	0.0699687	0.000986636	0.000162153
cg17993092	10	11333703	CELF2	-0.00100094	0.301213	-0.000944293	0.00016593
cg00777079	17	1666607	SERPINF1	-0.00068522	0.788758	-0.00116479	0.00017139
cg17378803	2	242823275	AC131097.3	-0.00407573	0.00739399	0.00158718	0.000178665
cg16236740	3	113775472	QTRTD1	-7.63301e-05	0.768746	0.00397122	0.000179261
cg26874713	16	1338357	TPSP2	-0.000541288	0.734066	-0.00153523	0.00018012
cg21171625	1	38022607	DNALI1	0.000433776	0.755699	0.00151424	0.000184261
cg19860840	6	31798138	HSPA1B	-0.000214725	0.544045	0.00132346	0.000184961
cg19104015	17	46646043	HOXB3	-2.68794e-05	0.98707	-0.00288191	0.00018827
cg12426652	21	37915056	CLDN14	-2.20948e-05	0.98685	-0.00152546	0.00018938
cg07703372	3	67704629	SUCLG2	-0.000132647	0.682682	-0.00226412	0.000189637
cg26299044	17	39021588	KRT12	0.00190467	0.380729	0.00376193	0.000190142
cg18020547	1	223538957	SUSD4	-0.00317795	0.0139543	-0.00210142	0.000200252
cg12406703	10	112258680	DUSP5	-0.00581354	0.000337619	0.00305413	0.000201017
cg13908476	11	131942942	NTM	-0.00122738	0.597423	0.00325415	0.000201215
cg00743540	3	57197420	IL17RD	0.000809198	0.178435	0.000891073	0.000202574
cg04874103	6	33872383	RP3-468B3.2	-0.00409638	0.0138994	0.00138267	0.000202587
cg10350828	17	77884942	RP11-353N14.5	-0.00318185	0.0175116	0.000836397	0.000205581
cg18803747	4	187988456	RP11-696F12.1	0.000843488	0.432532	0.00280982	0.000207393
cg26195583	4	41869348	LINC00682	0.000693868	0.132633	0.00280923	0.000210144
cg21697561	17	73974931	ACOX1	-0.000328733	0.465617	0.000810642	0.000210952
cg06892796	7	158136312	PTPRN2	-0.00280432	0.109911	0.000790301	0.000214316
cg03887787	11	65647532	CTSW	-0.00235121	0.0695321	-0.00186571	0.000214608
cg05987823	12	54428592	RP11-834C11.12	-0.000501064	0.649745	-0.000986202	0.000223348
cg20657864	8	142248258	SLC45A4	-0.00143213	0.541265	0.00138542	0.000223982
cg08789697	4	68801145	TMPRSS11A	-0.000158107	0.696358	-0.00265277	0.000225916
cg08682582	19	2476077	GADD45B	9.09305e-05	0.758095	0.000875236	0.000227263
cg15195276	9	113799936	LPAR1	-0.000171306	0.635662	0.00204055	0.000228227
cg05775809	10	103880419	LDB1	-0.000184179	0.658907	-0.00224164	0.000230035
cg02931685	19	14376360	CTD-2189E23.1	-0.000116049	0.910025	-0.00221877	0.000230836
cg01696603	6	125623444	HDDC2	2.07053e-05	0.992922	0.000785789	0.000233305
cg26658927	22	24577438	SUSD2	-0.00415626	0.00213217	0.0017465	0.000233974
cg21826008	12	54674368	HNRNPA1	-9.80184e-05	0.756079	0.00384759	0.000235738
cg01855245	16	71509113	ZNF19	-0.00031054	0.681782	-0.00135095	0.000236552
cg00581541	1	31423283	PUM1	-0.000336254	0.824633	-0.00382388	0.000238691
cg07699311	1	220863796	C1orf115	7.18929e-06	0.984871	0.00191426	0.00023875
cg08935125	16	3068085	CLDN6	-0.00378405	0.0986516	0.00612422	0.000242412
cg08088801	12	1614439	LINC00942	-0.0003697	0.505652	0.00239617	0.00024665
cg20531166	11	82782814	RAB30	-0.00012642	0.634011	0.0034935	0.000246892
cg25737169	15	86107540	AKAP13	0.00135738	0.474615	-0.00194544	0.000249279
cg06785746	17	44896166	WNT3	-6.88049e-05	0.845744	0.00180284	0.000254039
cg08119655	11	7595925	PPFIBP2	-0.00160911	0.544157	-0.000708274	0.00025512
cg26685557	20	16553772	KIF16B	-0.000894095	0.269465	0.00339778	0.000256796
cg11263364	11	70962935	SHANK2	-0.000288922	0.402377	0.00466476	0.000256941
cg01221207	20	33680493	TRPC4AP	-6.65561e-05	0.814466	-0.000674768	0.000258203
cg22931738	3	128206823	GATA2	6.77933e-05	0.898114	-0.00179678	0.000258627
cg25823128	10	135373647	CYP2E1	-0.0043148	0.000689639	0.00575936	0.000269419
cg10480506	2	60280451	RP11-444A22.1	-0.000987344	0.0863046	-0.00173583	0.000269423
cg03889876	1	245134592	EFCAB2	0.000340914	0.516398	-0.00333146	0.000271562
cg14601284	17	37308278	PLXDC1	0.000397875	0.790006	-0.0100875	0.000272295
cg19584790	14	105815098	PACS2	-0.00123684	0.155781	-0.00285409	0.000274324
cg26521448	16	11876426	ZC3H7A	0.000618306	0.568606	0.00307349	0.000276318
cg02109605	3	13028573	IQSEC1	-0.00143871	0.377708	-0.00147876	0.000276501
cg10171448	10	134599841	NKX6-2	0.00074543	0.34478	0.00206886	0.000277131
cg27046460	1	230837380	AGT	-0.00214103	0.223411	0.00247358	0.00027965
cg10710472	1	8394347	SLC45A1	-0.000905856	0.384045	-0.00174486	0.000283859
cg11832956	15	98196077	LINC00923	0.000784489	0.437176	0.00226062	0.000288987
cg01360628	3	89156118	EPHA3	7.26135e-05	0.950221	0.00269903	0.000293437
cg00774088	15	26109245	ATP10A	0.000459005	0.650039	-0.00508849	0.000300666
cg26663716	16	67517246	AGRP	9.50517e-05	0.895673	-0.00319586	0.000301244
cg11108474	13	19919156	LINC00421	-0.00169591	0.530371	0.0013188	0.000304615
cg17117171	19	2307901	LINGO3	-0.00162587	0.342351	-0.000541297	0.000304893
cg15487646	1	181077141	RP11-309G3.3	-0.00469684	0.000174481	0.00295713	0.000306203
cg13149731	3	148704523	UBQLN4P1	-0.000630656	0.455378	-0.00243689	0.0003122
cg11768148	6	56910312	KIAA1586	0.000142921	0.895818	0.00156606	0.000313435
cg09866409	3	46608802	LRRC2	0.00113492	0.179714	-0.00112826	0.000314443
cg13429194	12	96661032	ELK3	0.000318231	0.682557	0.00556472	0.000316157
cg02933542	16	275920	LUC7L	-0.000196308	0.851881	-0.00281952	0.000317117
cg07568517	2	3381687	TSSC1	-0.000824109	0.0450674	-0.00423719	0.000320434
cg14513680	9	15552606	CCDC171	0.000187386	0.688343	0.0023276	0.000324856
cg11386376	1	55106106	ACOT11	-0.00502321	0.000719047	0.00389097	0.000329257
cg25695424	13	114783597	RASA3	4.8042e-05	0.884205	0.00104112	0.000331104
cg16620797	3	46741803	TMIE	-0.000321064	0.539082	0.00721509	0.00033417
cg02888886	17	43165321	NMT1	-0.00101287	0.243068	0.00271884	0.00033524
cg17037018	1	28423519	SPCS2P4	-0.00042019	0.462585	0.0033162	0.000335434
cg05986853	16	67920209	CTC-479C5.10	-0.0014184	0.0290553	0.000816298	0.000337878
cg02224819	3	169754231	GPR160	0.000873279	0.266073	-0.00477066	0.000340801
cg01770948	16	649132	RAB40C	-0.00269754	0.163213	0.000855355	0.000341805
cg09769104	2	24387250	FAM228B	-0.0017037	0.0387944	0.00561044	0.000344924
cg00341606	17	17740405	SREBF1	-6.24027e-05	0.92428	-0.00162931	0.000346164
cg04245568	16	88453579	ZNF469	-0.000520836	0.257322	0.000643505	0.000352342
cg11028950	20	50808697	ZFP64	-0.000281177	0.339257	-0.00342436	0.000352842
cg06916729	5	90676249	ARRDC3	-0.000220526	0.432277	0.000820344	0.000353124
cg08630080	15	69605276	PAQR5	0.00042322	0.214988	0.00153619	0.000355834
cg06556827	5	1212641	SLC6A19	-0.000763237	0.100633	-0.00183944	0.000358143
cg00238391	7	150977475	SMARCD3	-0.00191372	0.172805	0.000991187	0.000359441
cg05968270	1	65533502	RP4-535B20.1	0.000506715	0.551653	-0.00121101	0.000360002
cg07788451	12	58146524	CDK4	-0.000222655	0.413494	0.00107224	0.000360346
cg23719069	15	83876730	HDGFRP3	-0.000795493	0.0684736	0.00207791	0.000361448
cg07750130	7	1708114	ELFN1	0.00105413	0.21186	0.00146769	0.000363821
cg05031845	4	57082806	KIAA1211	8.13982e-05	0.882159	-0.0016275	0.000364219
cg04621997	10	45357075	TMEM72-AS1	-4.666e-05	0.982428	-0.000535703	0.000365047
cg07568194	16	77468850	ADAMTS18	0.000827589	0.131947	0.00306543	0.000377047
cg11384014	3	139658735	CLSTN2	-0.000976167	0.185113	-0.0016659	0.000377519
cg25170997	7	156742896	NOM1	-4.78963e-05	0.845037	-0.000662582	0.000389585
cg06807726	18	74090695	ZNF516	-0.00145217	0.162356	-0.00133487	0.00039196
cg24519596	2	11881225	AC012456.4	7.33792e-05	0.902647	0.00475639	0.000393383
cg26096304	5	179950726	CNOT6	-0.000339242	0.773121	0.00190479	0.000393649
cg17512904	4	101107472	DDIT4L	-0.000104387	0.953252	0.00608465	0.000393872
cg12925764	15	75018266	CYP1A1	-1.43161e-05	0.965878	0.00246768	0.000395686
cg27458475	7	16685769	BZW2	-0.000419748	0.235393	0.00401548	0.000398059
cg07485417	8	21882851	NPM2	-0.00341312	0.0640911	-0.00195549	0.000400588
cg20442619	20	5093538	TMEM230	-9.66086e-05	0.733977	0.00201152	0.000404938
cg03613717	10	121356708	TIAL1	-0.000213052	0.498182	-0.00191794	0.000408931
cg05357137	10	28527770	MPP7	0.000295201	0.786633	-0.00732387	0.000409185
cg27309611	5	132113725	44082	-0.00102135	0.491595	0.00463329	0.000409311
cg20310319	15	25466125	SNHG14	-2.73863e-05	0.960835	0.00337333	0.000410232
cg14265868	3	195270352	PPP1R2	-0.000138287	0.699706	0.00192385	0.000410824
cg06921282	11	536299	HRAS	-0.000731015	0.643469	0.00162638	0.000414001
cg00225603	7	20865639	RPL23P8	-0.000108059	0.949469	-0.00518435	0.000414478
cg09196146	14	90042364	FOXN3	-1.19551e-05	0.982396	-0.00157764	0.000416817
cg22821554	7	99383155	CYP3A4	0.000973312	0.139923	0.00134283	0.000427412
cg20627364	17	19358245	AC004448.5	0.00015199	0.861192	-0.00524226	0.000430239
cg07863244	3	40547441	ZNF620	-0.000716911	0.222174	-0.000637325	0.000430833
cg22583148	17	46674041	HOXB6	0.00123152	0.18988	0.00133093	0.000431593
cg08125242	2	20809908	HS1BP3	-0.000708752	0.594442	-0.0012582	0.000431604
cg10722217	3	14347415	RP11-536I6.2	-0.00023861	0.573177	0.00154633	0.000434505
cg22361321	9	131549326	TBC1D13	0.000148725	0.646598	-0.00566324	0.000437662
cg05284631	19	36734986	ZNF565	-0.00132058	0.152381	0.00559375	0.000438611
cg10796400	8	143129203	RP11-953B20.1	-0.00110154	0.0483259	-0.000630358	0.000439092
cg06166932	8	143530800	BAI1	-0.000617229	0.346709	-0.00177252	0.000440698
cg02914087	19	12267676	ZNF625-ZNF20,ZNF625	-0.000109777	0.85653	-0.00533981	0.000441198
cg22954787	6	31599631	PRRC2A	0.000303412	0.763149	-0.00345878	0.000441257
cg17262492	20	44576449	PCIF1	7.44358e-05	0.935552	-0.00335721	0.000442406
cg14085500	9	119460334	TRIM32	-0.00146078	0.305724	0.00308057	0.00044302
cg05166354	22	45216631	ARHGAP8	-0.00185771	0.144913	0.0012964	0.000448363
cg20305028	2	121746850	GLI2	0.000340311	0.656647	-0.00424586	0.000449076
cg06504205	2	218465569	DIRC3	-0.000214595	0.560851	0.00095202	0.000450819
cg23989673	15	53098257	RP11-209K10.2	-0.00178696	0.34888	-0.00248613	0.000451304
cg20240243	15	100154002	MEF2A	0.000805515	0.495654	0.00103279	0.000454541
cg09239058	19	53445693	ZNF816	-0.000758781	0.105774	0.0023325	0.000459094
cg20692684	10	32735158	CCDC7	-0.000206079	0.357506	0.00498051	0.000460281
cg02245417	2	32293342	SPAST	-0.000282947	0.48375	-0.00221729	0.00046129
cg06221680	1	151689396	AL589765.1,RIIAD1	4.62081e-05	0.909885	0.00282119	0.000462436
cg03575387	20	7999698	TMX4	7.46645e-05	0.77492	0.00136604	0.000463912
cg26746560	22	31535672	PLA2G3	-0.00321202	0.0256571	0.00158003	0.000464959
cg22114068	6	31929398	SKIV2L	-0.000631998	0.222687	0.00399268	0.00046778
cg17346428	6	1629945	GMDS	-0.00038143	0.643462	0.00209799	0.000469171
cg05249836	22	45609402	KIAA0930	-0.000765488	0.546627	0.00159032	0.00046981
cg04077662	1	77333229	ST6GALNAC5	5.56558e-05	0.84272	0.00261509	0.000471255
cg23366404	12	121154737	UNC119B	-0.000939084	0.476261	-0.00188933	0.000473033
cg01939704	4	15376129	C1QTNF7	-0.00232623	0.0267024	-0.00116243	0.000474426
cg10665616	7	69326361	AUTS2	-0.000755979	0.364505	-0.000693114	0.000474734
cg08359013	19	54416068	CACNG7	-0.00466949	0.0059614	-0.0049704	0.000475492
cg11724984	12	121890864	KDM2B	-0.00199694	0.156575	-0.000503997	0.000478221
cg16172837	1	21059639	RP5-930J4.2	-0.00105467	0.0760826	-0.00493478	0.000478432
cg03442254	1	1849073	TMEM52	-6.77061e-05	0.890127	0.000809056	0.000480174
cg24727311	8	13424269	RP11-145O15.3	0.000141015	0.813118	-0.00109343	0.000484565
cg08726248	11	637032	DRD4	-0.00240396	0.0180815	0.00321242	0.000487473
cg15448385	19	40903642	PRX	-0.000450487	0.480243	-0.00601737	0.000495137
cg03098721	1	84464084	TTLL7	-0.000673429	0.707671	-0.00240123	0.000495308
cg09538287	10	69456036	CTNNA3	-0.00351838	0.0463783	0.0019294	0.000496918
cg26373071	5	1325741	CLPTM1L	-0.00162918	0.348409	-0.00207185	0.0004992
cg11212178	12	95226807	KRT19P2	-0.00474392	0.0461297	-0.00319695	0.00050094
cg09840645	14	69337590	BLZF2P	-0.00122498	0.322742	0.00525518	0.000506075
cg06815112	8	27182871	PTK2B	-0.000640108	0.753764	0.000889603	0.000508053
cg02387701	11	67810303	TCIRG1	-0.00317308	0.00414321	0.000830221	0.000508617
cg10939691	2	45155408	RP11-89K21.1	-0.000405646	0.48415	-0.00227726	0.000515414
cg13561855	14	52735840	PTGDR	-0.0040119	0.157705	-0.00188487	0.000517421
cg08763705	5	139525657	CTB-131B5.5	-0.00231945	0.141612	0.00247748	0.000518614
cg23532322	17	79088325	BAIAP2	-0.00282414	0.101214	-0.004679	0.000519132
cg26116112	3	36567667	STAC	-0.00045266	0.737744	0.00467544	0.000520638
cg09858777	16	4743966	NUDT16L1	-0.000190926	0.505102	0.00271042	0.000522822
cg24027542	6	170456949	RP11-302L19.1	-0.00201522	0.00826952	-0.0106667	0.000523769
cg11920243	21	46693182	POFUT2	0.000129825	0.848243	0.00242686	0.000531075
cg24011522	8	16568837	RP11-13N12.1	0.000680113	0.308435	0.00205261	0.000537839
cg18861547	1	22196887	HSPG2	-0.00204395	0.167635	-0.00090448	0.000538324
cg02361306	19	35940461	FFAR2	-0.00394232	0.0794166	-0.00590139	0.000539005
cg24185852	5	168690818	SLIT3	-0.00492444	0.000314795	0.00203365	0.000539728
cg07363212	1	2808880	RP11-740P5.3	-0.00606015	0.000767162	-0.00205201	0.000541277
cg25423174	3	12236303	SYN2	-0.00259066	0.0341698	0.00469301	0.000550407
cg10779037	1	36930382	MRPS15	-0.00156726	0.160168	-0.0021921	0.000552018
cg02825646	14	105219617	SIVA1	0.000172299	0.690128	-0.00119379	0.000556066
cg20289609	1	156051792	MEX3A	-3.81659e-05	0.957077	0.00150788	0.000556277
cg09532095	2	39963854	THUMPD2	-0.000440481	0.635149	0.00144969	0.000558441
cg07021906	16	87866833	SLC7A5	-0.00147772	0.32236	0.000966071	0.000559075
cg24728542	6	39083205	SAYSD1	0.000826176	0.425693	-0.0015451	0.000560674
cg09245073	17	7083519	ASGR1	-0.00210182	0.0175174	0.00278121	0.000561807
cg11053128	2	61991421	RPS24P7	-0.000252558	0.575991	0.00743441	0.000563492
cg20504007	10	49892954	WDFY4	-0.000975909	0.273582	0.00294588	0.000564534
cg10780191	14	69261284	ZFP36L1	-0.000594674	0.233981	-0.00279226	0.000568888
cg24039393	7	149195094	ZNF746	-0.000532293	0.381528	-0.00230474	0.00057539
cg25825612	17	80860507	TBCD	0.000393885	0.208538	-0.0021516	0.000577052
cg22741244	2	239052286	KLHL30	-0.00513397	0.00402321	-0.00147461	0.000577298
cg16460342	12	121662577	P2RX4	-0.000666786	0.469875	-0.00459081	0.000577365
cg07778534	16	89601834	SPG7	0.000663496	0.137005	-0.00305737	0.000580314
cg23702510	7	155059363	AC099552.2	-0.000471893	0.391081	-0.00252072	0.000581918
cg20529070	20	42142751	L3MBTL1	-0.00384245	0.0477873	-0.00372996	0.000582257
cg19962424	11	35110045	AL356215.1	0.00112602	0.531232	0.00262622	0.0005853
cg07989796	19	41082579	SHKBP1	-0.000236678	0.483894	-0.00227387	0.000586017
cg11540735	22	38092771	NOL12	-0.00104356	0.412956	-0.00228884	0.000586837
cg10832093	12	131303194	STX2	0.00244728	0.295123	-0.00139066	0.000587278
cg08290240	20	59827195	CDH4	0.000183576	0.6362	-0.00208243	0.000587692
cg09457752	2	68672738	AC127383.1	-0.00157572	0.323093	-0.00219401	0.000589025
cg18449048	17	18854760	SLC5A10	0.000692119	0.173443	-0.00282851	0.000592508
cg02312541	5	78912297	PAPD4	-0.000531446	0.536021	0.000892599	0.000594466
cg21929717	5	68089821	CTC-340D7.1	-0.000406242	0.75576	0.00148579	0.000595892
cg04044465	16	972663	LA16c-366D3.1	-0.000360324	0.770843	-0.000843187	0.000598099
cg00992207	16	107404	SNRNP25	-6.63468e-05	0.923923	0.00101934	0.000598519
cg01733204	14	89020645	PTPN21	-0.000379777	0.388038	0.00180762	0.000604149
cg12775181	7	1284732	UNCX	-0.00233626	0.179515	0.00242525	0.000608118
cg08569414	19	41903234	EXOSC5	0.000302642	0.411047	0.00344432	0.000609598
cg22791807	6	24721892	C6orf62	-0.000311443	0.174479	0.00134461	0.000610451
cg02935904	1	55267293	TTC22	-0.00258367	0.065573	-0.00771853	0.000615363
cg08295410	5	156990663	ADAM19	-0.00135333	0.448961	-0.00356993	0.000615386
cg04334417	11	32112457	RCN1	0.000110852	0.709263	0.0013256	0.000616666
cg14100748	14	91043749	TTC7B	-0.00268314	0.0281369	-0.00151042	0.00061871
cg27340749	3	48507385	TREX1	-7.87807e-05	0.901327	-0.0019116	0.000620813
cg04675221	16	88492868	ZNF469	-0.000857927	0.288875	0.0027033	0.0006211
cg11362192	13	50069489	PHF11	0.000348495	0.649829	-0.00419189	0.000621202
cg23074979	7	157239186	AC006372.4	0.000951633	0.135173	0.00348423	0.000623272
cg06915334	8	20161343	LZTS1	-0.000506683	0.31404	-0.00292409	0.000624131
cg00004608	6	134272463	TBPL1	-0.00315298	0.0794075	0.00196182	0.000630465
cg24164005	7	50629418	DDC	-0.000393735	0.568416	-0.000844193	0.000635295
cg05284582	5	138775061	DNAJC18	-0.000291901	0.285784	0.000780143	0.000636744
cg21340148	19	2702986	GNG7	-0.000685409	0.537179	-0.00262316	0.00064237
cg09384937	12	49359996	WNT10B	-0.00181484	0.327457	-0.00237264	0.000645179
cg05042706	1	48703955	SLC5A9	-0.00104583	0.192158	0.00393185	0.000647711
cg05990936	9	95858257	C9orf89	0.00117147	0.485596	0.00168761	0.000653424
cg24531401	7	1513791	INTS1	-0.0021963	0.114948	-0.000864896	0.000654002
cg04685003	17	57696515	CLTC	0.000219214	0.559587	0.00143883	0.000657716
cg09061632	14	101923621	RP11-1029J19.2	-0.000220433	0.79409	0.000953835	0.000659127
cg12798970	17	42626474	FZD2	0.000293375	0.491109	-0.00361027	0.00066125
cg03199926	20	60860733	OSBPL2	-0.000825928	0.492731	0.000820574	0.000661987
cg25503565	17	38264529	NR1D1	0.000289389	0.441133	0.00215506	0.000673477
cg04248796	1	207596670	CR2	0.000640714	0.0632161	0.00187682	0.000673783
cg03662760	16	31234405	TRIM72	-0.00018413	0.630044	-0.000861996	0.000677123
cg02580006	1	16560116	RSG1	-0.000964355	0.0364553	-0.00466715	0.000677967
cg05894910	2	68547341	CNRIP1	0.000305212	0.801816	-0.00122894	0.000678297
cg01649219	6	165032124	RP11-300M24.1	0.000383401	0.733236	0.00091912	0.000678352
cg16508168	16	31107370	VKORC1	-0.000641392	0.527635	0.00285251	0.000679122
cg13060642	3	52556643	STAB1	-0.000361131	0.327408	-0.0013886	0.000679146
cg19768329	1	120190378	ZNF697	0.000547827	0.659112	0.00116042	0.000679609
cg05854427	2	241992491	SNED1	-0.00208483	0.0674978	-0.00106438	0.000687081
cg03520624	11	70516558	SHANK2	-0.000727599	0.440846	-0.00318842	0.000695936
cg03532904	12	114877894	TBX5-AS1	-0.000791806	0.294833	-0.00094798	0.000701994
cg12801791	12	117478480	TESC	0.000280737	0.817714	0.00146225	0.000704064
cg19749898	11	1712765	AP006285.6	-0.00108524	0.514687	0.00180236	0.000708485
cg22452170	7	157427295	PTPRN2	0.000239583	0.342819	0.00300874	0.000710234
cg14783068	1	178611743	RP5-1098D14.1	-0.000899792	0.633506	-0.000651103	0.000710456
cg04225760	14	96152464	RP11-1070N10.6	-0.000322521	0.646359	0.00121248	0.000710797
cg04156606	10	134859458	GPR123	-0.00128585	0.0491052	-0.00240938	0.000711349
cg26536358	1	203830875	SNRPE	0.000216669	0.523147	0.00290004	0.000712652
cg16338178	5	158894440	AC008703.1	0.000402477	0.486035	-0.00115492	0.000714977
cg08355659	12	54399190	HOXC6	-0.00218326	0.161751	-0.00421509	0.000723789
cg20726804	2	85553966	TGOLN2	-0.000345649	0.605201	0.00521553	0.000724641
cg12539128	2	71222296	AC007040.11	0.000379052	0.239538	0.0017603	0.000725637
cg20078939	11	33060711	TCP11L1	-0.000210425	0.606372	0.0038279	0.000726626
cg21630790	10	115423876	NRAP	-0.000439773	0.498655	0.00244467	0.000728648
cg18410494	5	76728190	WDR41	0.00090569	0.549698	0.0010168	0.000730903
cg08343347	4	36076000	ARAP2	-0.000271724	0.875493	0.00191008	0.000733113
cg27175294	22	42311039	SHISA8	0.000131558	0.701959	-0.00356139	0.000744336
cg21003377	20	61700316	RP11-305P22.9	-0.00219553	0.093817	-0.00262361	0.000744363
cg10536999	7	26193109	NFE2L3	-0.0046487	0.0262402	-0.0028169	0.000744396
cg23488804	17	42393982	RUNDC3A	-0.00615746	0.00023382	-0.000892124	0.000745651
cg12761282	20	2276571	TGM3	0.000523085	0.408661	0.00168803	0.00074753
cg21509100	20	42965115	R3HDML	-0.00348584	0.0292075	-0.00120462	0.000748719
cg05317396	2	238777765	RAMP1	6.07669e-05	0.921542	-0.00133322	0.000749242
cg04983761	14	104548026	ASPG	-8.90727e-05	0.764039	0.0015077	0.000751741
cg17792616	15	93580327	RGMA	-0.000328667	0.731716	0.00357391	0.000756665
cg19720179	6	155451057	TIAM2	-0.000394214	0.270125	-0.00107007	0.000757783
cg26828601	7	67319320	RP11-421N10.1	-0.00192885	0.291841	-0.0026136	0.000758923
cg09177519	20	53092984	DOK5	-0.000463717	0.109186	-0.00115152	0.000759297
cg02981443	17	31254875	TMEM98	-0.00232352	0.0226584	-0.00196034	0.000759761
cg24432977	11	104865951	CASP5	-0.00123731	0.0763718	-0.00221805	0.000761807
cg20393609	7	102105195	ALKBH4	0.000224678	0.462255	0.00315649	0.000763904
cg08208899	2	181931215	UBE2E3	0.000436777	0.783668	-0.00101277	0.000763958
cg24847404	22	26906181	TFIP11	-0.00126092	0.352872	-0.00259218	0.000766787
cg26390598	21	41032396	B3GALT5	-0.00419401	0.0356532	0.00355232	0.000771415
cg09728102	5	66124492	MAST4	-0.000320144	0.234824	0.00295694	0.000776926
cg09991306	2	241975140	SNED1	0.00200407	0.275301	0.00190847	0.000777326
cg00213479	5	2038899	RP11-259O2.3	-0.000162551	0.775466	0.00170177	0.000779633
cg22328746	4	186578455	SORBS2	-0.000325205	0.845874	-0.0022549	0.000780279
cg15676988	11	58281496	OR5B21	9.42458e-05	0.936865	0.00300433	0.000781526
cg16922012	13	21400325	XPO4	-0.00018428	0.762743	-0.00161854	0.000781547
cg10088610	1	59166243	MYSM1	9.58894e-05	0.922019	0.00464198	0.000781906
cg12630409	1	36916195	OSCP1	-0.000133377	0.759616	-0.00449536	0.000788909
cg02369725	2	178936951	PDE11A	-0.00173541	0.247114	-0.00130715	0.00079035
cg03384318	10	114877689	TCF7L2	0.00031508	0.851639	0.0057156	0.000791599
cg20775450	7	156686063	LMBR1	-0.000291218	0.53313	0.00160412	0.000793075
cg06012011	6	30852761	DDR1	-0.00116385	0.0398624	-0.00100181	0.000794959
cg02725493	4	8025039	ABLIM2	-0.000148697	0.830893	0.000788603	0.00079597
cg15508776	22	40054056	CACNA1I	-6.06495e-05	0.953219	-0.00214941	0.000796466
cg25510687	3	107737037	CD47	-0.000250294	0.486373	-0.00484343	0.000803415
cg11788307	10	121482923	INPP5F	0.00123391	0.213952	0.00465495	0.000805132
cg15902745	1	220219598	EPRS	-0.000490794	0.194619	-0.00218357	0.000808243
cg17153947	15	100804122	ADAMTS17	-0.0017382	0.40306	-0.00417696	0.000810796
cg04847841	21	34351148	AP000282.2	-0.000804161	0.729897	-0.00176802	0.000812741
cg14602351	9	88969757	ZCCHC6	-0.000117335	0.781023	0.00153441	0.000812964
cg22254580	12	133346264	GOLGA3	5.01529e-05	0.917316	-0.0037494	0.000814708
cg10431950	17	73754560	GALK1	-0.000491016	0.291282	-0.000602279	0.000815276
cg25112220	4	1737051	TACC3	-9.34548e-06	0.972555	-0.00109155	0.000817696
cg03228773	6	31627511	C6orf47-AS1	-0.000502208	0.558243	-0.00134619	0.000826462
cg15576692	20	18548019	LINC00493	-4.66122e-05	0.928281	0.00204098	0.000826865
cg11218619	3	197144458	AC128709.3	-0.00243928	0.0551437	0.00452384	0.000828435
cg17684202	4	4874548	MSX1	-0.0014716	0.357697	0.00330887	0.000828437
cg09294038	20	35371955	NDRG3	0.000919375	0.300949	0.000925042	0.000830167
cg11639825	2	397707	AC105393.1	0.000776135	0.46214	0.00535499	0.00083353
cg09404592	2	171671730	GAD1	-0.0021721	0.169391	0.00415519	0.000833604
cg02487202	16	89358232	ANKRD11	-0.00219796	0.0642936	-0.00221691	0.000835956
cg13104969	22	30793192	SEC14L2	0.000541041	0.0895202	0.00110306	0.000838777
cg11801727	1	228659093	HIST3H2BA	-0.00349671	0.273234	0.00244815	0.000839955
cg14071496	9	14322503	RP11-120J1.1	-0.000433294	0.561243	-0.00392267	0.000843211
cg08243465	20	56274036	PMEPA1	-0.00270141	0.00182289	-0.00256392	0.000843341
cg06294271	3	98243166	RP11-227H4.5	-0.000770445	0.296174	-0.00116579	0.000843526
cg26917125	1	27140293	RN7SL165P	-0.000646134	0.0922269	-0.00286496	0.00084534
cg03626648	6	44122832	TMEM63B	2.54948e-05	0.95534	0.00164052	0.000848303
cg02290880	1	206317854	CTSE	0.000303704	0.721801	0.000918534	0.000849623
cg20592144	17	80049216	FASN	-0.000131776	0.741805	-0.00135483	0.0008498
cg03281963	12	58007138	AC025165.8	-0.00107362	0.0792617	-0.00103762	0.000850226
cg26298533	4	106633699	GSTCD	-8.65936e-05	0.786757	0.00154163	0.000850516
cg24940155	13	93896820	GPC6	-0.00330437	0.176673	-0.000936797	0.000852475
cg27137430	22	36425366	RBFOX2	-0.0030554	0.124784	-0.00390722	0.000856324
cg13490117	9	137804182	FCN1	-0.00050493	0.25367	0.0020936	0.000857126
cg08229905	16	88969224	CBFA2T3	-0.000348111	0.177424	0.00536418	0.000857494
cg22303930	2	204104171	CYP20A1	-0.000363785	0.294264	0.00540203	0.000857641
cg04665180	9	132934972	NCS1	1.82792e-05	0.945689	-0.00156887	0.000871882
cg10535922	5	122426269	PRDM6	0.000328956	0.617544	0.00263495	0.000872153
cg09608716	16	88455742	ZNF469	-0.00108648	0.540854	0.00106331	0.000879441
cg11775492	12	51158663	ATF1	-0.000697967	0.0819003	0.00134556	0.000882501
cg24046884	13	42224923	VWA8	0.000339177	0.772131	-0.0016305	0.000887665
cg07394347	3	37285773	GOLGA4	0.000103834	0.859947	-0.00310993	0.000887759
cg09113505	1	246955186	RP11-439E19.3	-0.00120591	0.0339681	-0.00371567	0.000889714
cg00514353	5	141233646	PCDH1	-1.6295e-05	0.986762	-0.00198812	0.000893497
cg16284524	14	88852284	SPATA7	-0.000385682	0.139618	-0.00139042	0.000894422
cg05000824	6	107812094	SOBP	-5.88715e-06	0.97298	0.000750463	0.000900078
cg11457534	11	133816062	IGSF9B	-0.00244732	0.117054	-0.00202588	0.000900894
cg03512484	7	22893374	AC005682.5	-0.0024243	0.0760907	-0.00143874	0.000904299
cg13491192	1	16679149	SZRD1	-0.000245905	0.374318	0.00171237	0.000905432
cg22269291	4	4509308	RPS7P15	-0.00254934	0.0266269	-0.00386739	0.000909216
cg14378348	4	1029410	RP11-460I19.2	-0.00289532	0.139461	0.00187831	0.000909571
cg06853823	16	4466639	CORO7	2.59423e-05	0.942751	-0.000898019	0.000912539
cg10234723	10	29827537	SVIL	-0.000408134	0.210926	-0.00227306	0.000917642
cg22521310	2	64881850	SERTAD2	0.000424253	0.441307	0.0011578	0.000917751
cg09069193	5	119852385	PRR16	-0.00336754	0.0117653	-0.000862326	0.000924597
cg20096614	12	95397429	NDUFA12	0.000211448	0.587321	-0.00169286	0.000925621
cg04125273	16	29790933	ZG16	-0.00211504	0.0238386	0.00105707	0.0009259
cg00317879	11	68920611	RP11-554A11.8	-0.000947716	0.569326	-0.000830528	0.000927778
cg13546935	2	29033780	SPDYA	-0.000376605	0.657792	0.00141178	0.000928219
cg14023972	12	58090692	OS9	-5.19768e-05	0.843306	-0.00157322	0.000928234
cg09010323	11	75379568	MAP6	3.13561e-05	0.944484	0.0015296	0.000929562
cg23029159	14	101524635	MIR154	-0.000831159	0.104461	0.00111659	0.000931268
cg22132193	12	3334540	TSPAN9	-0.00271726	0.280892	-0.00291857	0.000931382
cg11842073	13	31585928	LINC01066	-0.00198347	0.778312	0.00237548	0.000934906
cg25232043	5	154919818	CTB-95D12.1	-0.00355562	0.0229	-0.00232572	0.000937901
cg10260192	13	24557080	RP11-309I15.1	-0.0032507	0.00453529	0.00402947	0.000940151
cg26888147	17	45922479	SP6	0.00262362	0.174913	-0.00101067	0.000947787
cg05336067	12	133735894	ZNF10	0.00103595	0.317631	0.00143859	0.000950147
cg08412913	16	85429522	RP11-680G10.1	0.0019753	0.0824372	-0.00353576	0.000952856
cg10983623	11	118662299	DDX6	6.54392e-05	0.936565	0.00331596	0.000954161
cg10836431	14	20586367	OR4K17	-0.00039946	0.827079	0.00133898	0.000961314
cg11228758	1	65976172	LEPR	-0.00248991	0.000956894	0.00288379	0.000964618
cg14314896	19	430690	SHC2	0.000101691	0.765908	-0.00594796	0.000967482
cg03204322	1	84767878	SAMD13	-0.000879338	0.634656	0.000848943	0.000968238
cg05960240	19	58790971	AC010642.1	-0.00172233	0.156219	0.000650633	0.000971538
cg14437551	6	31539986	LTA	-2.24346e-05	0.974096	-0.00305382	0.000974733
cg18184075	22	24951102	GUCD1	-0.000670542	0.246276	0.00221471	0.000975541
cg19306958	22	46782343	CELSR1	0.000349309	0.193883	0.00376218	0.000977661
cg00602502	15	26089080	ATP10A	-0.000634146	0.638568	0.000770888	0.000982556
cg13201995	6	32137705	AGPAT1	-0.00051614	0.432851	-0.00181226	0.000985767
cg18467922	13	112837161	LINC01070	0.000300594	0.557169	0.00333871	0.000985955
cg04058685	6	163756998	PACRG	-0.00683623	0.00355144	-0.00137434	0.000986197
cg04915182	5	179635731	RASGEF1C	7.90151e-06	0.978001	0.000818994	0.000987377
cg07478210	2	11294585	PQLC3	-1.90689e-05	0.990836	-0.00123536	0.000992828
cg24433996	6	387024	IRF4	-0.00140512	0.0529963	0.00318179	0.000995667
cg21136443	2	238277443	COL6A3	7.90614e-05	0.880754	0.00187527	0.000998227
cg22664425	7	51226655	COBL	-0.0026491	0.151147	0.000857987	0.000999577
cg23834711	20	33872785	EIF6	-0.000314299	0.390139	0.00213373	0.00100083
cg04633922	10	2699291	RP11-526P5.2	-0.00349293	0.0302954	-0.00109711	0.0010015
cg15573058	2	239361436	ASB1	-0.000458648	0.209415	-0.00286052	0.00100429
cg17150678	19	49617435	LIN7B	4.15807e-05	0.929178	-0.00270798	0.00100535
cg14331858	17	26694306	VTN	-0.000648628	0.492745	-0.00111752	0.00101071
cg13224197	1	4193192	RP11-374C13.1	-0.000269401	0.675358	-0.000789514	0.00101128
cg04558761	12	132616658	EP400NL	0.00136745	0.454356	0.00189155	0.00101192
cg05643110	3	155572308	SLC33A1	-0.000393581	0.235997	-0.00072018	0.00101584
cg09441966	17	41277487	BRCA1	-0.00028249	0.494924	0.00197864	0.00102203
cg00924425	8	142335851	RP11-10J21.6	-0.00201698	0.00975511	-0.000854183	0.0010224
cg11246580	5	71795159	ZNF366	-0.00290463	0.016256	0.00221494	0.00102294
cg01947751	3	196728969	MFI2	-0.00091377	0.61901	-0.000677432	0.00102644
cg02124498	3	108020451	HHLA2	-0.000581069	0.544486	-0.0018698	0.00102922
cg23217153	2	242808611	CXXC11	-0.000501461	0.706282	-0.00205642	0.00103002
cg10116864	2	219826743	CDK5R2	-0.000208299	0.677057	-0.000798025	0.00103475
cg23566793	17	18134744	LLGL1	-0.00370799	0.00887583	0.00290704	0.00103908
cg19580003	13	19236676	FEM1AP4	-0.000572777	0.231793	0.000793525	0.00104064
cg07187280	1	179851994	TOR1AIP1	-0.000240641	0.512156	-0.0042226	0.00104312
cg05218696	14	101402494	MEG8	0.000803084	0.0359315	-0.000847982	0.00104842
cg05223675	11	118888923	RPS25	0.000118868	0.826442	0.00259897	0.00105065
cg08645827	17	33285656	CCT6B	-0.00150786	0.220583	-0.001159	0.00105663
cg26795848	8	6756730	GS1-24F4.1	-0.000487575	0.687911	-0.00210321	0.00105911
cg06665453	17	73520759	TSEN54	-0.0036972	0.0229318	-0.00153875	0.00106152
cg00530448	11	20691823	NELL1	-4.19384e-05	0.930668	0.000782521	0.00106223
cg16491668	12	115150060	RP4-601P9.2	0.000191604	0.878672	-0.00261054	0.00106784
cg05897028	20	47252940	PREX1	0.00186044	0.326987	-0.000648908	0.00107066
cg14403090	7	105573866	CDHR3	-0.000962473	0.55609	0.00245921	0.00107297
cg12500973	10	43951159	ZNF487	-0.000281548	0.431451	0.00215418	0.00107942
cg02985540	13	46964186	KIAA0226L,PPP1R2P4	-5.12528e-05	0.977266	-0.000896154	0.00108184
cg12341179	5	176981644	FAM193B	5.50224e-05	0.952685	-0.00123956	0.00108261
cg02595681	11	6947447	ZNF215	-0.00125216	0.550835	0.00106535	0.00108305
cg12184157	20	23549495	CST9L	-0.00103249	0.136104	0.0042366	0.00108513
cg16928657	11	60674297	RP11-881M11.2	-0.000201741	0.458491	0.00114815	0.00109147
cg13840239	9	89218392	RP11-395D3.1	-0.000164594	0.719235	0.00217983	0.00109348
cg12031375	2	88408688	SMYD1	-0.000630453	0.183602	-0.00173363	0.00109378
cg17465881	1	7844076	PER3	0.000632223	0.11481	-0.0032967	0.00109407
cg20942910	1	51812011	TTC39A	-0.00370143	0.00270739	0.00246468	0.00109412
cg04454664	5	71748552	ZNF366	-0.00375551	0.0929879	0.00129425	0.00109561
cg06383546	7	27779483	TAX1BP1	-0.000279745	0.449164	-0.00421991	0.00109875
cg06166523	3	147122664	ZIC4	-0.00706476	0.0013173	-0.00311222	0.00109981
cg11007190	8	141566084	AGO2	-0.00148441	0.313065	0.00106623	0.00110365
cg10921890	5	138282629	SIL1	-9.29227e-05	0.850588	0.00195036	0.00110522
cg14414203	14	23315249	MMP14	-0.00032291	0.641698	-0.00188755	0.00111055
cg10703101	17	7384645	ZBTB4	-0.00304559	0.0101048	0.00146579	0.00111564
cg03776080	7	45961455	IGFBP3	0.000138318	0.852213	0.00247641	0.00111929
cg18741453	10	6472778	PRKCQ	-0.000368546	0.274594	0.00268162	0.00112031
cg00614969	17	62223310	SNORA76	-0.000509993	0.202832	-0.0028786	0.00112305
cg11837701	7	8302899	AC007128.1	-0.00150992	0.314509	-0.00119567	0.00112356
cg25654774	2	11924984	LPIN1	-0.00273053	0.160889	-0.00145394	0.00112418
cg19478410	11	45256865	CTD-2560E9.3	-0.00191253	0.102323	-0.00149031	0.00112462
cg04899300	5	137225297	PKD2L2	-0.002342	0.154581	-0.000936802	0.00112813
cg09761352	19	6464275	CRB3	0.00063462	0.0510084	0.00135809	0.0011282
cg10010650	2	24297574	SF3B14	-0.000475149	0.219421	-0.00208931	0.00112927
cg03874542	10	8338503	RP5-1119O21.2	0.00137947	0.509435	-0.000643637	0.00113249
cg23210296	10	122562489	WDR11-AS1	0.000191548	0.689218	0.00112035	0.00113679
cg16239406	6	36954249	MTCH1	-0.000338682	0.205812	-0.00374697	0.00113722
cg27257683	16	58283760	CCDC113	0.000715742	0.0739569	0.00525236	0.00114131
cg01557648	19	51142883	SYT3	-0.00186919	0.419603	0.000729002	0.00114433
cg02246002	13	37101457	HIST1H2APS6	-0.00204172	0.12419	0.0011818	0.00114618
cg15951257	10	28289379	RP11-218D6.4	-0.0011796	0.102365	-0.00194009	0.00114825
cg12042448	1	177151076	BRINP2	-0.000503093	0.357445	-0.000771628	0.00115132
cg15992272	8	1444609	DLGAP2	-0.000577881	0.421799	-0.00133376	0.00115189
cg04518066	6	169824172	RP1-137D17.2	-0.000400669	0.2049	-0.000463274	0.00115212
cg17106450	2	206954366	AC007383.3	0.000529722	0.42795	-0.00558836	0.00115283
cg07632488	3	128046323	EEFSEC	5.96163e-05	0.86662	-0.00194544	0.00115987
cg16372632	16	55794595	CES1P1	0.00876678	0.0270413	0.00124667	0.00116069
cg02563503	8	10591768	CTD-2135J3.3	-0.00106438	0.266486	-0.0019397	0.00116072
cg21337909	6	32063459	TNXB	-0.000442694	0.768882	0.00330298	0.00116147
cg03825607	10	65216488	JMJD1C	-0.00429691	0.0226062	-0.00293141	0.0011625
cg06022179	15	89903506	LINC00925	-0.000959549	0.432279	0.000988532	0.00116265
cg15689180	1	23897764	MDS2	-0.00013709	0.926877	0.00236582	0.00116465
cg01025774	5	42944457	CTD-2201E18.2	-0.00309514	0.0788546	-0.00106179	0.00116632
cg12044210	15	29213858	APBA2	-0.000968531	0.133411	-0.00117966	0.00117429
cg03569377	14	28081415	CTD-3006G17.2	-0.000269664	0.498617	-0.00119745	0.00117464
cg23293467	8	6762877	GS1-24F4.1	-0.000335751	0.691829	0.004517	0.00117822
cg15069906	20	55841888	RP4-813D12.3	0.00106963	0.296838	-0.001898	0.00118091
cg16723381	2	127590178	AC114783.1	-0.00238248	0.0609388	0.0040828	0.00118343
cg00983440	10	79422392	KCNMA1	0.000774103	0.161166	0.00109047	0.00118595
cg02863169	2	45173548	SIX3	0.000403359	0.721683	0.00113794	0.00118735
cg02646433	3	99218170	RP11-779P15.1	-0.00260078	0.115396	0.00116676	0.00119282
cg16323428	10	134456301	INPP5A	0.000440476	0.439353	0.00280886	0.00119902
cg03922262	10	77868130	C10orf11	0.000349106	0.340389	0.00169794	0.00120599
cg14403169	12	97239532	C12orf55	-0.000698686	0.242423	-0.00213542	0.00120896
cg21805940	13	101174420	PCCA	-0.00805821	1.98205e-05	-0.00144708	0.00120951
cg08837863	3	70744125	COX6CP6	-0.00127543	0.487603	0.00407447	0.00121141
cg20594809	1	75594531	LHX8	-0.00442365	0.0151117	0.00084056	0.00121415
cg25221092	18	20811800	CABLES1	-0.00404419	0.0119709	-0.00160882	0.00121842
cg07003745	5	112043080	APC	-0.000183583	0.353518	0.0023231	0.00121891
cg08424423	6	31088188	CDSN	0.00020383	0.696767	-0.00376341	0.00122694
cg04575016	3	69063057	EOGT	0.000118094	0.570534	0.000932502	0.00122875
cg00145141	17	4464022	GGT6	-0.000321158	0.646447	-0.00122343	0.00123294
cg11488864	4	8379238	ACOX3	-0.000286359	0.705424	-0.00132455	0.00123715
cg23372684	5	178004685	COL23A1	-0.000802292	0.521617	0.00230361	0.00123796
cg26764980	8	35235229	UNC5D	-0.00605509	0.000250284	-0.000491392	0.00123975
cg05230511	1	62596817	INADL	-0.00152899	0.310154	-0.000833568	0.00124136
cg09581281	1	15853227	DNAJC16	2.28612e-05	0.937171	0.000777941	0.00124545
cg20231694	11	70691944	SHANK2	-0.00504581	0.00147474	0.00213248	0.00124764
cg11791526	11	67177042	TBC1D10C	-0.00227294	0.034804	-0.00141672	0.00124955
cg20051324	6	31732267	SAPCD1-AS1	0.000301023	0.697632	-0.00233	0.00125363
cg04364230	1	110750033	KCNC4-AS1	-0.00121338	0.170637	0.000827395	0.00125399
cg19473994	7	1163084	C7orf50	-0.00314418	0.0432347	0.00440676	0.00125837
cg10695105	12	49943166	KCNH3	-0.000920218	0.489988	0.00082645	0.00125895
cg04253453	9	2017884	SMARCA2	0.00062055	0.261468	0.000666512	0.00125952
cg08457178	6	30711636	IER3	-0.00615082	0.00248928	-0.00366279	0.00125964
cg10276301	11	2011971	AC051649.6	-0.000576107	0.373957	-0.000508496	0.00126007
cg00864183	17	48045973	DLX4	0.000125043	0.716586	0.00479035	0.00126162
cg04306971	19	40030910	EID2	-0.000211163	0.552173	0.000577171	0.00126233
cg25112848	3	39470521	AC099332.1	-0.00359315	0.0267795	-0.00197251	0.0012686
cg16803122	17	45307367	MYL4	-1.34934e-05	0.979091	0.00313213	0.00127483
cg25242988	19	9213911	OR7G2	-0.000375555	0.725928	0.00107713	0.00128218
cg12827601	5	73196969	ARHGEF28	-0.00151583	0.336606	-0.000441729	0.00128433
cg03611307	8	128972059	PVT1	0.000107114	0.791867	-0.00417105	0.00128499
cg11026430	8	27695530	PBK	0.000109907	0.770298	-0.00211555	0.00128593
cg10119288	16	87442996	ZCCHC14	-0.000691226	0.547849	-0.00281331	0.00130573
cg04904469	8	38845670	HTRA4	1.18005e-05	0.991548	0.0010625	0.00131131
cg09802835	11	71952131	PHOX2A	-0.000709023	0.281491	-0.000810861	0.00131169
cg04984521	16	67037801	CES4A	0.000290357	0.636197	-0.00055551	0.00131214
cg23113715	22	25800663	LRP5L	-3.11751e-05	0.989278	0.005607	0.00131395
cg18219563	2	27487458	SLC30A3	-7.18206e-05	0.872887	0.00151759	0.00131963
cg13636404	7	99155673	FAM200A	0.000169576	0.584466	-0.000907844	0.00132066
cg18123026	8	22550362	EGR3	-0.000621615	0.186995	-0.000749324	0.00132256
cg12002455	10	121609179	MCMBP	-0.00156592	0.162808	0.00222644	0.00132424
cg15287353	4	95818408	BMPR1B	-0.00197542	0.0623323	-0.00192022	0.00132424
cg27357318	22	21403451	AC002472.13	-0.0013429	0.0210683	0.00230859	0.00132499
cg23067782	4	170913027	MFAP3L	0.000228033	0.583228	0.00129131	0.00132546
cg18093619	15	28367157	HERC2	-0.000686782	0.0194444	0.00284004	0.00132741
cg10417128	2	152564724	NEB	0.000410438	0.164491	-0.00123114	0.00132992
cg07064495	18	29304111	LRRC37A7P	-0.00160064	0.329084	0.00245062	0.00133076
cg10579530	2	80550119	CTNNA2	-0.000314964	0.884505	-0.00106306	0.00133375
cg15287047	3	3890832	SUMF1	-2.35238e-06	0.996316	0.000924295	0.00133635
cg01633442	7	157617927	PTPRN2	0.00113183	0.0751417	-0.00105422	0.00133804
cg16063989	7	139929855	RNU1-58P	-0.00667028	0.000692594	0.00228784	0.00134263
cg03002136	13	52437322	CCDC70	-0.00440529	0.0150896	0.00168458	0.00134263
cg10982113	6	30558425	ABCF1	0.000746151	0.407417	-0.00106618	0.00134617
cg00252814	7	150647757	KCNH2	-0.000629668	0.312514	-0.000992437	0.00134647
cg07451859	5	54469144	CDC20B	-4.15655e-05	0.94438	0.00254837	0.00134862
cg20141824	20	34242006	RBM12	0.000373274	0.428528	-0.00150627	0.00135494
cg21667248	18	12947066	SEH1L	-0.000218921	0.810494	-0.00227833	0.00135669
cg27352765	3	98620662	DCBLD2	-0.000150387	0.802672	-0.000854592	0.00136105
cg13521908	17	43861682	CRHR1	-0.000180546	0.690293	0.00192451	0.00137088
cg10634273	1	84864163	DNASE2B	-0.00128628	0.164747	0.00258312	0.00137345
cg16046376	11	66721779	PC	-0.000425823	0.349892	0.00261453	0.00137524
cg25472172	2	11685235	GREB1	-0.00195354	0.372856	0.0011782	0.0013762
cg16769688	16	1823307	EME2	0.000206195	0.446605	0.00238684	0.00137629
cg09673444	17	80417290	NARF	-0.000719016	0.224153	0.000992214	0.00138263
cg17017098	15	41576376	OIP5-AS1	-0.00014797	0.640563	0.00533667	0.00138301
cg12072690	13	113750944	MCF2L	-0.000867939	0.225217	-0.0010777	0.00138622
cg02152417	1	7326345	CAMTA1	-0.000801479	0.652439	-0.000697802	0.00138642
cg21900495	13	28498161	PDX1	-0.000275735	0.793004	0.00111473	0.00138677
cg26731060	17	27229515	DHRS13	-7.66686e-05	0.892593	-0.00193484	0.00138865
cg05266836	17	55124187	RNF126P1	0.000203502	0.829311	-0.00355529	0.00138987
cg23696119	7	156913288	AC006967.1	0.000255596	0.707592	0.00331627	0.0013915
cg26814987	12	124773668	FAM101A	-0.000856694	0.480141	0.00275406	0.00139562
cg14055351	22	38688721	CSNK1E	-0.00218779	0.044776	-0.00147086	0.00139834
cg14926717	14	62583919	RP11-355I22.6	-0.000288116	0.436775	0.00225593	0.00139993
cg09803560	7	158664058	WDR60	-0.00171465	0.157005	-0.00212382	0.00140121
cg14642338	11	35547903	PAMR1	-0.00431192	0.0488789	0.0057274	0.00140198
cg14558431	9	89763370	C9orf170	0.000394669	0.701144	-0.00275276	0.00140321
cg18079334	15	98503376	ARRDC4	-0.00195756	0.401948	0.00753327	0.00140446
cg27581212	19	9225878	OR7G1	0.000661146	0.443276	-0.00188847	0.00140478
cg09087087	12	1656273	WNT5B	-0.00169543	0.369721	-0.000740166	0.00140491
cg23471612	12	98897216	RP11-181C3.1	-0.000118471	0.859817	0.00112278	0.00140733
cg22609474	5	152279040	AC091969.1	-0.000218742	0.876639	-0.000979	0.00140816
cg23638624	1	43031887	CCDC30	0.000733162	0.300236	-0.00151531	0.00140916
cg15801215	6	130341195	L3MBTL3	-0.00258802	0.179447	-0.00407179	0.00140926
cg11076617	11	75236607	GDPD5	9.15129e-05	0.784514	0.00315743	0.00141255
cg04771946	4	174449488	HAND2	-0.00157722	0.218329	0.00418964	0.00141335
cg25347526	4	124778319	LINC01091	-0.00411995	0.0562308	-0.00183987	0.0014135
cg21778244	8	605245	ERICH1	-0.00157757	0.149557	-0.00338121	0.00141354
cg14000467	19	13053719	CALR	0.00038957	0.67258	0.00136272	0.00141631
cg19203065	2	11598968	E2F6	-0.000194829	0.82136	0.00740027	0.00141667
cg06756624	5	179286220	CTC-241N9.1	8.45123e-05	0.803987	0.000741506	0.00141716
cg14998713	11	128391908	ETS1	0.000580872	0.330059	0.00396985	0.0014188
cg09146903	7	94023869	COL1A2	-0.000285682	0.752717	0.00209674	0.00141937
cg13939809	18	61669940	SERPINB8	0.00167882	0.397219	-0.00260455	0.00142353
cg24956533	15	37173638	RP11-122D10.1	-0.00457938	0.0144124	-0.00168096	0.0014244
cg21087962	3	160283382	KRT8P12	9.45183e-06	0.973294	-0.00145719	0.0014305
cg19592439	3	138665957	FOXL2	-0.000189629	0.834147	-0.000764966	0.00143136
cg09876440	3	10325981	RP11-438J1.1	-0.000897266	0.198208	-0.00532637	0.00143182
cg22978981	14	50101952	DNAAF2	3.87049e-05	0.895179	-0.00175029	0.00143451
cg12356431	5	177591266	RP11-889L3.4	-0.000352761	0.434765	-0.000732973	0.00143543
cg24993194	6	25963187	TRIM38	-0.0050693	0.00428628	-0.0018059	0.00143645
cg01323634	5	114631921	CCDC112	-0.000158583	0.64983	0.000830145	0.00143692
cg26846476	14	24838993	NFATC4	-0.000316281	0.695862	0.00131714	0.00143759
cg10598434	19	59028520	ZBTB45	0.000741011	0.657911	-0.00206525	0.00144056
cg19530886	2	54785473	SPTBN1	-0.000322366	0.49284	-0.00126151	0.00144383
cg05050657	1	46957105	LINC00505	-0.000847447	0.327894	-0.00257408	0.00144473
cg14631037	19	42806265	PRR19	0.000177917	0.593978	-0.00374666	0.00144565
cg09704049	3	38348016	SLC22A14	-0.000688141	0.17118	0.00278366	0.0014467
cg21113478	3	36782467	DCLK3	-0.00196609	0.109969	-0.000494433	0.00144773
cg26462924	19	4605061	CTB-50L17.2	-0.00340359	0.0813958	-0.00218905	0.00145256
cg16296843	12	49947416	KCNH3	-0.0036318	0.0113243	-0.00252715	0.00145542
cg23399279	14	69203665	RNU6-921P	-0.00195503	0.0098718	0.00341368	0.00145829
cg27553501	19	37340694	ZNF790	-0.000172528	0.572716	0.000600132	0.00145881
cg11444009	4	174445870	HAND2	-0.00419631	0.00566997	-0.000861909	0.00146172
cg03698729	19	2328812	SPPL2B	0.000184747	0.678708	-0.00185158	0.00146661
cg04238185	3	89164223	EPHA3	0.000502589	0.679391	-0.00174935	0.00146689
cg09145322	11	67766631	UNC93B1	-0.000586615	0.263972	0.00305872	0.00147379
cg04711063	7	34118464	BMPER	8.84231e-05	0.791421	0.00201258	0.00148106
cg24568905	8	21614417	GFRA2	-0.00356021	0.0422592	-0.000923731	0.00148307
cg16987606	17	72426469	GPRC5C	-0.0052997	0.0076407	-0.000531173	0.00148729
cg21843616	4	85424469	NKX6-1	-0.00102056	0.426886	0.00127625	0.00149825
cg19233156	19	48101437	CTD-2571L23.8	-0.00162267	0.410573	-0.00436397	0.00149896
cg17302158	13	79225110	RNF219	-0.00086669	0.181606	-0.00213902	0.00150316
cg00603673	17	40810849	TUBG2	-1.50698e-05	0.992284	-0.000868285	0.00150602
cg20769856	13	31422123	TEX26-AS1	-0.00368507	0.0336623	-0.00345844	0.00150882
cg16477492	11	63530432	C11orf95	-0.00164129	0.429098	0.00303144	0.00151024
cg03103023	1	25088406	CLIC4	-0.00245177	0.0228096	-0.00130031	0.00151621
cg15498451	6	51275456	RP3-437C15.1	0.000350468	0.669733	-0.000983469	0.00151962
cg16124641	1	32936861	ZBTB8B	-0.00119882	0.321103	0.00169412	0.00152034
cg20797766	16	2770866	PRSS27	-0.00281349	0.0240805	-0.00049323	0.00152123
cg20131596	5	102201128	PAM	-0.00305743	0.0366955	0.00261878	0.00152379
cg19456996	6	29600642	GABBR1	0.00137863	0.295082	0.00157649	0.00152765
cg03547631	1	3447557	MEGF6	-0.00245061	0.0692134	0.00266869	0.00152859
cg08058160	2	7073095	RNF144A	-0.000482953	0.830875	0.00182053	0.00152922
cg20295816	2	9078689	MBOAT2	0.000182685	0.751371	-0.00268801	0.00152976
cg07750706	6	144385261	PLAGL1	-2.58812e-05	0.940657	0.00183893	0.00153204
cg11024165	7	94957055	PON1	6.85616e-06	0.99613	0.00468676	0.00153387
cg01832802	14	103656221	LINC00605	-0.00148135	0.10811	0.000992944	0.00153591
cg15806109	3	125802485	SLC41A3	-0.000585801	0.0996622	-0.0025194	0.00153653
cg15064019	1	225965678	SRP9	-0.00192368	0.361353	0.00377205	0.00154129
cg10087651	12	111801381	FAM109A	-0.00131064	0.0546027	-0.00543184	0.00154332
cg05488632	19	15343174	EPHX3	-0.00170547	0.209811	-0.00369879	0.00154497
cg07693037	3	128216748	RP11-475N22.4	-0.000195321	0.548648	0.00177584	0.00154547
cg11317199	9	100850391	TRIM14	-0.00514614	0.0022469	-0.00281852	0.00154669
cg11182931	6	97731056	MMS22L	-0.000426474	0.340289	0.00168693	0.00155041
cg24095583	12	14975112	C12orf60	-0.00040094	0.683991	-0.00164743	0.00155208
cg15988350	7	32110650	PDE1C	0.000120252	0.676905	-0.00204125	0.00155608
cg08631504	15	89943431	LINC00925	-0.000401534	0.486421	-0.00298575	0.00155629
cg13597397	9	133320948	ASS1	-0.000536793	0.751035	-0.00300508	0.00155768
cg07724971	17	78035629	CCDC40	-0.000355559	0.28929	0.00119648	0.00155809
cg15220914	10	121042174	GRK5	-0.00144924	0.0326839	0.00219264	0.00156362
cg14026561	6	166401464	LINC00473	-0.000232259	0.771802	0.00327229	0.00156959
cg07575478	14	73924855	NUMB	-0.0012746	0.0680978	0.00096036	0.00157046
cg00938929	6	27342438	ZNF391	-0.000511969	0.286447	-0.00106404	0.00157096
cg01821754	1	1822399	GNB1	-8.29093e-05	0.850355	0.000925023	0.00157216
cg20740029	12	101603835	SLC5A8	0.000750345	0.0736546	0.00141061	0.00157368
cg27455211	16	86734223	CTD-2015G9.1	-0.00166298	0.0824624	-0.00107401	0.00157673
cg12620342	12	56522011	ESYT1	0.000595563	0.578772	0.00117952	0.00158113
cg01263854	20	54824316	MC3R	-3.62601e-05	0.91892	0.000860714	0.0015819
cg25786136	2	222575520	AC068489.1	-9.6896e-05	0.860729	-0.00214455	0.00159036
cg13019149	7	16684504	ANKMY2	-7.03977e-05	0.831459	0.00797294	0.00159425
cg02449103	6	31627711	C6orf47-AS1	-0.00106852	0.33065	0.000808721	0.00159598
cg19606731	13	41496012	SUGT1P3	-0.000221552	0.533405	-0.00368216	0.0015978
cg03281572	10	114502318	VTI1A	0.000832421	0.0802554	-0.00412663	0.00160161
cg23871367	6	168897991	SMOC2	-0.000750717	0.124894	-0.0023115	0.00160302
cg17807777	5	9374198	SEMA5A	-0.00317392	0.0597262	0.00184433	0.0016035
cg05265569	19	2164237	DOT1L	-0.000267399	0.242672	-0.00207549	0.00160414
cg17579770	13	60105965	RNU7-88P	-0.00514656	0.00352366	0.00158873	0.00160527
cg20541249	6	52151806	MCM3	-0.00026126	0.595373	-0.00254664	0.00160578
cg00772959	1	9532871	RP13-392I16.1	-0.00226556	0.0485691	0.00112723	0.00160981
cg17263823	21	33942142	LINC00846	1.61737e-05	0.966803	-0.0037032	0.00161602
cg24966460	16	75682643	TERF2IP	-0.00180968	0.0230059	0.00107171	0.00161668
cg15513221	19	3975388	EEF2	-0.00145517	0.0942479	0.00204688	0.00162341
cg20761853	17	76850198	TIMP2	1.72592e-05	0.9705	0.0012775	0.00162732
cg05921889	7	34076103	BMPER	-0.00155756	0.0131856	0.000960617	0.00162868
cg17562697	6	91321801	MAP3K7	-0.00256789	0.145363	-0.000595606	0.0016288
cg09914581	2	11606494	E2F6	-0.000451149	0.102458	0.00167747	0.00163156
cg21874312	12	131687539	RP11-638F5.1	-0.000474995	0.302068	-0.00172117	0.00163185
cg19123107	9	136324577	ADAMTS13	7.75207e-05	0.939308	0.00131873	0.00163206
cg10815420	8	105599835	LRP12	-0.0031345	0.0997938	0.00105501	0.00163464
cg09364022	11	132115876	NTM	-0.00315935	0.0451838	-0.00234032	0.00163642
cg21529477	11	1892092	LSP1	0.000430118	0.843286	0.000934633	0.00163645
cg23845574	10	135051270	VENTX	-0.000107475	0.95407	0.00119616	0.00163661
cg08113027	3	142683329	RP11-372E1.6	-0.000929554	0.585383	0.00289506	0.00163665
cg07185174	20	61435829	OGFR-AS1	-0.0013618	0.156614	-0.00210291	0.00163804
cg20574650	15	55697065	CCPG1	0.00047836	0.696536	0.00148616	0.00163997
cg05749906	1	53054907	GPX7	-0.000686739	0.605667	0.00082165	0.00164468
cg20718083	11	65554410	OVOL1	-0.000113559	0.657698	0.00246027	0.0016464
cg14640174	9	119581363	ASTN2	0.000307164	0.533093	0.00161732	0.00165089
cg09793172	1	21044101	KIF17	-0.000352907	0.636795	0.00259254	0.00165374
cg13442820	19	1672531	TCF3	-0.000776529	0.270793	-0.00151018	0.00165388
cg15975598	7	137665118	CREB3L2	0.000236173	0.598782	0.00203787	0.00165475
cg11102611	3	182971663	B3GNT5	-0.000785372	0.399336	-0.00187203	0.00165537
cg11397149	1	19397963	RP5-1126H10.2	-0.00363126	0.000835711	0.00378962	0.00165589
cg21188731	22	37467720	TMPRSS6	-0.00193453	0.0227261	-0.00245723	0.00165652
cg18325794	1	32083737	HCRTR1	-0.000925881	0.0737543	-0.00252149	0.00165674
cg02895948	1	208204062	PLXNA2	-0.00401973	0.00857762	-0.00168919	0.00166064
cg21925688	17	78607368	RPTOR	-0.000470815	0.150399	-0.00210772	0.00166249
cg08469509	6	169718084	XXyac-YX65C7_A.4	0.000828361	0.049868	0.00104061	0.0016642
cg00031759	13	32889534	ZAR1L	-2.67168e-05	0.936086	0.00081246	0.00166644
cg07152520	3	126901894	C3orf56	-0.00239255	0.027946	-0.00321307	0.0016671
cg27065122	10	135102486	TUBGCP2	-4.04231e-05	0.917288	-0.00607378	0.00166719
cg07344194	15	83320433	RP11-752G15.3	0.000961788	0.358039	-0.00138422	0.00167514
cg00357958	12	123215010	HCAR1	-0.00171681	0.252133	0.0014539	0.0016757
cg13544743	6	106596012	ATG5	0.00110206	0.352669	-0.00169549	0.0016778
cg09013981	16	57334839	PLLP	-0.000290138	0.42469	-0.00138823	0.00167816
cg24160312	19	50396010	IL4I1	-0.000523786	0.296846	0.00539829	0.00167908
cg14178775	9	139401589	NOTCH1	0.000152286	0.83442	-0.00198356	0.00168032
cg18652367	5	180017689	SCGB3A1	-0.000135338	0.571285	-0.00266246	0.00168292
cg22550528	5	162992841	MAT2B	-0.00134629	0.16179	0.0018025	0.00168538
cg19643035	5	177022360	TMED9	-0.00024473	0.633607	-0.00459761	0.00168625
cg00472783	7	132936821	EXOC4	-0.000289588	0.787657	0.000762768	0.00168984
cg03846881	15	32934836	SCG5	0.00157097	0.518277	0.00157775	0.00169792
cg14543226	19	3384854	NFIC	-0.00129583	0.574267	-0.00285357	0.00169866
cg15942382	10	98273924	TLL2	0.00104292	0.0480765	-0.00250493	0.00169957
cg20062116	10	98780453	SLIT1	-0.00443222	0.0273534	-0.00164547	0.00169984
cg14235800	9	104238593	TMEM246	-0.00158648	0.00693281	0.00376801	0.00170545
cg05989059	10	33594454	NRP1	-0.000335115	0.567804	-0.00258773	0.00170689
cg24946689	7	128488819	FLNC	-2.60363e-05	0.962203	0.00215283	0.00170935
cg00368755	8	103749164	AP003356.1	-0.000381426	0.32415	0.00230103	0.00171117
cg03093695	12	13254050	GSG1	-0.000722696	0.208769	-0.00141123	0.0017119
cg09963024	8	6663226	XKR5	-9.33432e-05	0.806204	-0.00335272	0.001713
cg03707183	7	4901449	PAPOLB	-0.00247919	0.261807	0.000714417	0.00171302
cg27193080	3	129160612	IFT122	-0.00170471	0.441132	0.0020362	0.00171474
cg20704635	3	44283119	TOPAZ1	0.000550305	0.403975	-0.00356102	0.00171772
cg23452957	10	135091431	ADAM8	-0.00253401	0.0374073	0.00249308	0.00172263
cg08484479	5	887419	BRD9	-9.83445e-05	0.760716	-0.0018244	0.00172772
cg22936990	5	143505292	RN7SL87P	9.34928e-05	0.845744	-0.00291219	0.00172852
cg09777525	17	74965708	RP11-87G24.3	-0.000222351	0.802363	0.000929296	0.00173006
cg02206108	22	40079626	CACNA1I	-0.00163695	0.051509	0.00103868	0.00173967
cg00735611	17	37895886	GRB7	-0.00201337	0.234701	-0.000948989	0.00174175
cg04560545	3	66448589	LRIG1	-0.000332618	0.133637	-0.000856795	0.00174309
cg03167559	16	81347858	GAN	-0.000788495	0.30057	-0.000813972	0.00174463
cg01119452	7	37287850	ELMO1	-0.00234788	0.129935	-0.00212166	0.00174483
cg22770592	15	63797403	USP3	-0.000333342	0.366277	-0.00159915	0.0017455
cg19871903	4	105421847	AC004053.1	-0.00457148	0.00432211	0.00365582	0.00174869
cg04741284	20	56324226	PMEPA1	-0.00083824	0.193661	-0.00116558	0.0017545
cg04139981	3	186982969	MASP1	0.000293972	0.301983	-0.00214654	0.00176573
cg11143325	1	109618438	TAF13	-0.000531854	0.265247	-0.0025522	0.00176911
cg03958269	5	134094426	DDX46	-0.000317033	0.290012	-0.00193552	0.00176917
cg09031473	8	10593133	CTD-2135J3.3	0.000285142	0.45138	-0.00126108	0.00176966
cg06142142	10	115938512	TDRD1	0.000324074	0.623697	-0.00157105	0.00177186
cg10432177	22	43506591	BIK	-0.000183038	0.417562	-0.000721787	0.0017759
cg07915574	7	128625634	TNPO3	5.9334e-05	0.92877	0.00155344	0.00177795
cg18836486	19	5070723	KDM4B	-0.00285531	0.0819816	0.0035824	0.00177839
cg00411300	11	19262578	E2F8	9.30334e-05	0.832421	0.00216219	0.00177844
cg25466974	1	211752620	SLC30A1	-0.000223236	0.51792	-0.00359519	0.00177913
cg03754143	1	1981548	RP11-547D24.3	0.000118802	0.905136	0.00296914	0.00177952
cg16422492	16	31228555	PYDC1	-0.00294258	0.286411	0.00182033	0.00178007
cg12528835	19	50001058	SNORD35B	-0.000603536	0.319293	0.00326146	0.00178184
cg22376833	3	123987916	KALRN	-0.00046896	0.275029	-0.00166729	0.00178202
cg16184495	19	15343350	EPHX3	-0.000481908	0.794532	0.0020227	0.00178364
cg19480336	7	148823801	ZNF398	-0.000445999	0.308342	0.00337073	0.00178607
cg03371609	8	52322171	PXDNL	0.000766535	0.386042	0.000938384	0.00178615
cg14132884	14	75230010	YLPM1	-0.00030636	0.241289	-0.00208752	0.00178888
cg20175449	11	118123099	MPZL3	-0.000141424	0.756536	-0.00229112	0.00179245
cg00851732	12	113229793	RPH3A	-0.00462421	0.059817	-0.00255044	0.00179405
cg05071577	6	27840147	HIST1H3I	-0.000720339	0.473642	-0.00107974	0.00179468
cg00388754	8	1271770	CTD-2281E23.1	-0.00165868	0.0057536	0.000769549	0.00179507
cg13340335	11	133907726	RP11-713P17.3	-0.000587383	0.395312	0.00112713	0.00179727
cg23783768	10	45454944	RASSF4	0.000109691	0.677678	-0.00359323	0.00179922
cg22820285	1	55008241	ACOT11	-0.000119133	0.919736	0.000708761	0.00180498
cg10012711	6	28553927	SCAND3	0.000519773	0.8414	-0.0031626	0.00180616
cg07254608	8	41997973	RP11-589C21.6	-0.000195824	0.626203	-0.00177774	0.00180626
cg05617973	19	49468917	FTL	0.000312637	0.461497	0.000903931	0.00180649
cg27486743	7	63155507	CTD-2526L21.2	-0.00220583	0.196404	0.00503858	0.00180745
cg15716129	3	32544264	CMTM6	0.000205747	0.553782	0.00554982	0.00181171
cg00580047	11	20385630	HTATIP2	-0.000506037	0.219941	-0.00299583	0.00181531
cg04886703	1	45250266	BEST4	-0.0020648	0.0493276	-0.000589998	0.00181621
cg12418762	13	114071944	ADPRHL1	-0.00176894	0.291425	-0.00189515	0.00181626
cg24851586	6	9897068	OFCC1	-0.000664401	0.290327	0.0033949	0.00181873
cg05777052	15	40573419	PLCB2	-0.000642832	0.589603	0.0088158	0.00181998
cg08316234	17	51899386	KIF2B	-9.99453e-05	0.957792	0.000787468	0.00182245
cg06921501	1	37939940	LINC01137	-0.000300662	0.253495	0.00223562	0.00182439
cg18019572	1	942489	RP11-54O7.10	-0.00235386	0.119703	-0.00348801	0.00182471
cg02674925	1	233474079	MLK4	5.37197e-05	0.918504	0.000813001	0.00182483
cg25600606	11	33308345	HIPK3	-0.000191772	0.48431	0.00133024	0.0018295
cg00073713	7	97800932	LMTK2	0.000334413	0.74461	0.000738748	0.00183058
cg11593247	11	64522232	PYGM	-0.00134756	0.047824	-0.00130826	0.00183237
cg23780110	2	26045244	ASXL2	8.9526e-05	0.963039	0.002873	0.00183454
cg06096446	6	158744008	TULP4	-0.00107676	0.0375031	0.00289965	0.00183812
cg26268287	5	114957848	TMED7	-0.000600283	0.473898	0.00237891	0.00183937
cg12882657	12	125448964	DHX37	-0.000304471	0.758531	0.00365382	0.0018398
cg23339230	12	69456224	AC139931.1	0.000178013	0.773535	-0.00275708	0.00184934
cg03553947	11	30035962	KCNA4	-0.00122695	0.317697	0.000726889	0.00185062
cg27567430	5	176047151	SNCB	0.000530554	0.749447	-0.00135	0.00185358
cg00806634	5	11383489	CTNND2	0.00195384	0.0287825	0.00137409	0.00185364
cg03648611	16	31091702	ZNF646	-0.000326134	0.456647	-0.0018572	0.00185589
cg04096365	19	18284450	IFI30	0.000286444	0.398826	0.00212108	0.00185631
cg13985485	1	239550283	CHRM3	0.000409103	0.414306	0.00129385	0.00185667
cg24319526	8	145503937	BOP1	7.96606e-05	0.84209	-0.00196024	0.0018572
cg05095158	11	13030873	RASSF10	0.000110947	0.808078	-0.00105241	0.00185772
cg18486698	11	44332891	ALX4	0.000256501	0.845763	-0.00239378	0.00185968
cg10107248	2	238579778	LRRFIP1	-0.00185429	0.180017	0.00265083	0.00185991
cg13830636	10	75503731	SEC24C	-4.97656e-05	0.944607	-0.00512796	0.00186006
cg26190686	20	61697216	RP11-305P22.9	-0.00215016	0.226845	0.00209302	0.00186071
cg25858682	3	48481793	RP11-24C3.2	-0.000163031	0.400875	-0.0025261	0.00186269
cg26014413	1	3331080	PRDM16	0.000615231	0.0762791	0.00217873	0.00186312
cg07663984	9	123555893	RP11-27I1.4	-7.60111e-05	0.67018	0.00171149	0.00186682
cg04761648	13	26829199	CDK8	0.000511727	0.737027	0.00313838	0.0018678
cg12212591	7	73021662	MLXIPL	-0.00459094	0.0151427	0.00128975	0.00187028
cg16517394	1	173176362	TNFSF4	-0.00242671	0.0923268	-0.00389788	0.00187525
cg16907669	6	3064109	RIPK1	3.87145e-05	0.936318	0.000801393	0.00187571
cg18257574	2	43358343	AC093609.1	-0.00600027	0.000229314	-0.00106118	0.00187995
cg02184643	11	10879647	ZBED5	0.000132007	0.628522	0.00123715	0.00188411
cg13017983	8	36869435	AC090453.1	-0.00473998	0.00194586	-0.00349975	0.00188907
cg07963741	16	9313951	RPL21P119	-0.000109034	0.966752	0.00361395	0.00188927
cg15365028	2	236442817	AGAP1	0.000681058	0.673619	-0.0022692	0.00189047
cg21560819	11	1539711	MOB2	0.000279584	0.375799	0.00168228	0.00189112
cg19423081	17	79057830	BAIAP2	-0.000477477	0.523122	-0.00162233	0.00189197
cg05670219	5	109220987	PGAM5P1	-5.38767e-06	0.985398	-0.000818212	0.001896
cg21876918	19	2085483	MOB3A	-0.00389428	0.0045567	0.000497045	0.00189632
cg05180887	2	1817263	MYT1L	0.00394768	0.209821	-0.00166169	0.00190159
cg27055782	11	2397486	CD81	-0.000110702	0.837488	0.00367572	0.00190219
cg15901678	5	31529580	DROSHA	-0.00114104	0.469758	0.00137542	0.0019028
cg25295218	4	89080179	ABCG2	0.000202733	0.375628	-0.00210197	0.00190585
cg16311462	5	171591509	STK10	-0.000393771	0.804214	-0.00132939	0.00190701
cg02727591	19	40168558	LGALS17A	-0.000583653	0.745839	-0.00205182	0.00190998
cg21555696	5	176225934	UNC5A	-0.002686	0.0782669	-0.00125018	0.00191633
cg06223539	11	70517374	SHANK2	-0.000491109	0.801485	0.000839165	0.00191688
cg06793798	10	62538126	CDK1	0.00049797	0.45384	0.000970116	0.00191981
cg17109175	10	13204198	MCM10	0.000726792	0.66681	0.00085566	0.00192161
cg22820108	12	125003218	NCOR2	-0.000198159	0.647896	-0.00273883	0.00192397
cg19713959	6	112092994	FYN	-0.000884827	0.352548	-0.00277933	0.00192797
cg21635948	2	53994617	GPR75-ASB3	-9.61453e-05	0.851806	0.00260802	0.00193258
cg16797831	1	109657035	KIAA1324	-0.00185984	0.262241	-0.00329457	0.00193302
cg27313271	16	25029018	RP11-266L9.1	-0.0018769	0.265954	-0.0028851	0.00193376
cg22629853	10	30638455	MTPAP	-0.000377456	0.834544	-0.00640178	0.00193508
cg23940356	12	125023732	NCOR2	-0.000288232	0.831093	-0.00344108	0.00193731
cg00943287	1	245474722	KIF26B	-0.00136655	0.247307	-0.000979964	0.00193984
cg23621158	4	83206416	BIN2P1	8.13589e-06	0.980353	-0.00264566	0.00193995
cg07234248	18	29672450	RNF138	-0.0006528	0.126436	0.00209414	0.00194018
cg07046885	11	64691615	PPP2R5B	3.24616e-05	0.929355	0.000960416	0.00194358
cg11416492	10	54206260	RP11-346D6.6	-0.000206955	0.859177	0.00081965	0.0019443
cg04134031	8	143545236	BAI1	-0.00102156	0.48801	0.00265572	0.00194587
cg05820312	8	141468672	TRAPPC9	0.000112877	0.815925	0.000714695	0.0019486
cg09471709	10	17428890	ST8SIA6	-0.00102348	0.0361102	0.00274312	0.00194889
cg07058971	2	45264	FAM110C	-0.0030533	0.050133	-0.00591905	0.00194971
cg06851827	1	201951874	RNPEP	0.000291045	0.408104	-0.00168339	0.00195177
cg20069765	6	33036464	HLA-DPA1	7.772e-05	0.807546	0.00582653	0.00195217
cg04070692	10	135120640	TUBGCP2	-0.00174904	0.176029	-0.0019536	0.00195229
cg09879382	6	17581248	SUMO2P13	0.00108192	0.718449	0.00239282	0.00195573
cg15449049	3	69812125	MITF	-0.00136181	0.162337	-0.000802976	0.00195601
cg19261810	19	38754529	SPINT2	-0.00239661	0.015973	-0.00129996	0.00196067
cg14385961	6	42952270	PPP2R5D	-0.00021959	0.653534	0.00379313	0.00196279
cg02701137	20	34994743	DLGAP4	-0.00452102	0.0136276	-0.00223105	0.00196285
cg11018723	1	25256939	RUNX3	0.000168381	0.681737	-0.00118067	0.00196677
cg12054521	1	245318229	KIF26B	0.000241698	0.595387	-0.00404129	0.00196689
cg24710320	3	192958832	HRASLS	-0.000321841	0.293931	-0.00218037	0.00196892
cg07023594	12	3950698	HIN1L	-0.000762187	0.0199561	0.0036425	0.00197452
cg13326048	6	28641863	LINC00533	9.7252e-05	0.764563	-0.0018531	0.00197574
cg07568430	1	110452482	CSF1	-0.000343137	0.819137	-0.000823404	0.00197723
cg24840601	3	4505533	SUMF1	-0.000322701	0.451352	0.00416399	0.00197895
cg09132790	16	49533226	ZNF423	-7.23036e-06	0.993788	-0.00192196	0.00198033
cg03278811	6	108883330	FOXO3	-0.000371586	0.795619	-0.000827896	0.00198109
cg08043042	22	29601772	EMID1	-0.000664838	0.146405	-0.00130117	0.00198376
cg10749822	11	44332913	ALX4	-0.000791009	0.634794	-0.0019188	0.00198408
cg11750851	1	86047433	CYR61	-0.00281144	0.152602	-0.00208776	0.00198571
cg21646471	2	242523971	THAP4	-0.000564678	0.752636	0.000878638	0.00198662
cg12900583	1	38260410	MANEAL	-0.000705064	0.482023	-0.00465375	0.0019912
cg11950261	1	38019271	SNIP1	-0.000356143	0.87686	-0.00236971	0.0019945
cg13440265	4	20701914	PACRGL	-0.00015559	0.53315	-0.000763014	0.00199807
cg02026637	12	132348618	RP11-417L19.2	-0.0014391	0.194997	-0.00111121	0.00200393
cg19997922	10	35615923	RP11-324I22.4	-0.00290217	0.0545342	-0.00223149	0.0020046
cg20730634	19	37709434	ZNF383	0.000329959	0.640958	0.00116778	0.00200488
cg11252953	17	80358829	RP13-20L14.4	-0.00262434	0.0739888	0.00167341	0.00200547
cg14258285	1	42619087	GUCA2B	-0.00248164	0.0187671	0.000572796	0.00200795
cg01816775	22	36682843	MYH9	0.00178587	0.0658461	-0.00286852	0.00201633
cg23642250	6	30071394	TRIM31	0.00226226	0.328886	-0.00122899	0.00201718
cg07681739	3	49897407	CAMKV	-0.000320472	0.71327	0.00244335	0.00201998
cg09174233	9	17578779	SH3GL2	0.000165972	0.697116	0.000954497	0.00202009
cg04219417	1	223317456	RP11-239E10.2	-0.00125687	0.400231	-0.0019644	0.00202114
cg11113760	2	180726247	ZNF385B	-0.000297506	0.270818	-0.00129455	0.00202185
cg01367097	1	163037784	RGS4	-0.00186911	0.0975344	-0.00178748	0.00203189
cg23680922	19	52104997	AC018755.16	-0.00343433	0.0368109	-0.00300672	0.0020348
cg24615831	11	112097290	PTS	0.000279841	0.531862	0.003705	0.00203694
cg12307333	3	13663538	FBLN2	-0.00321762	0.118775	-0.00172029	0.00203799
cg19471856	7	107735684	LAMB4	-0.0017809	0.0613347	0.00430709	0.00204293
cg15280757	20	25133126	RP4-738P15.1	6.9421e-05	0.911307	-0.0023282	0.002043
cg12906303	11	125326053	FEZ1	0.000297672	0.739491	0.00318768	0.00204328
cg21928307	7	36192369	EEPD1	0.000571995	0.370019	0.00080721	0.00204612
cg09123026	17	74480528	RHBDF2	0.00034419	0.584621	-0.00370524	0.00205119
cg05610131	13	112870576	LINC01070	-0.00522998	0.000184147	0.000893726	0.00205175
cg09018467	17	55055306	SCPEP1	-0.000423439	0.522603	0.00141886	0.00205185
cg12187586	17	2627661	RP11-74E22.4	-0.00256031	0.155327	0.00232262	0.00205489
cg02947418	16	59789071	APOOP5	-0.000228645	0.809676	0.0006922	0.00206112
cg24392577	11	65314556	LTBP3	-0.00145217	0.142777	-0.00129849	0.00206186
cg15990840	2	25565437	DNMT3A	7.47257e-05	0.92454	-0.00345221	0.00206326
cg19437319	8	126096148	KIAA0196	0.000388757	0.514958	0.00081111	0.00206901
cg00462570	9	98784441	LINC00092	-0.00245575	0.301983	-0.00162109	0.00207057
cg16260977	19	3761708	APBA3	0.000188275	0.669189	0.00334742	0.0020711
cg16758272	3	42258157	TRAK1	0.000648939	0.58835	0.00179973	0.00207675
cg16922279	11	71955439	PHOX2A	-0.000668061	0.35506	0.00264945	0.00207732
cg26392828	14	61191075	SIX4	-0.000523244	0.337072	0.00135055	0.00207872
cg08438126	13	41635362	ELF1	-0.000170057	0.569655	0.00175973	0.00208026
cg00367596	6	168684221	CTAGE13P	-3.68435e-05	0.94581	0.0018279	0.00208159
cg07403865	3	187455953	BCL6	-2.47987e-06	0.997624	-0.00166209	0.00208291
cg22238104	1	42049046	HIVEP3	6.74035e-06	0.981042	0.00300687	0.00208312
cg10226419	13	45914925	TPT1	-0.000562993	0.0703097	0.00134151	0.00208524
cg19474239	13	21348215	N6AMT2	-0.00021147	0.835993	0.00290395	0.00208756
cg15573830	3	54159627	CACNA2D3	-0.00559576	0.0108229	-0.00224326	0.0020895
cg01021658	17	78484216	CTD-2526A2.5	-0.000515024	0.290813	0.0050851	0.00209069
cg01090508	18	29672468	RNF138	-0.000636523	0.118517	-0.00390526	0.00209447
cg19459962	3	71837342	PROK2	-0.000304296	0.552828	-0.00121879	0.00210048
cg20428512	6	29621441	MOG	-0.00107412	0.438118	0.00082477	0.0021041
cg10201084	22	50644361	RP3-402G11.27	-0.0021999	0.135455	0.000926731	0.0021046
cg24072819	11	6440279	APBB1	-0.000556361	0.0418158	0.000884093	0.00210789
cg27197651	1	2980038	LINC00982	-0.00525246	0.0115318	0.00432537	0.00211252
cg24243429	4	148653539	ARHGAP10	-0.000110598	0.64974	-0.00171915	0.00211263
cg19406040	1	110527169	AHCYL1	0.000330626	0.4303	-0.00112807	0.00211518
cg00437166	7	2040784	MAD1L1	-0.00115476	0.0405773	0.00155614	0.00211754
cg19959917	10	44878373	AL137026.1	-0.00245937	0.0883983	-0.00101999	0.00212112
cg16175560	4	119685050	SEC24D	-5.19428e-05	0.978054	0.00310578	0.00213205
cg17717549	12	7261691	C1RL	-0.00210201	0.111679	0.00095769	0.00213226
cg06447369	16	89557420	SPG7	1.46908e-06	0.995052	0.00138653	0.00213327
cg05179645	4	72077624	SLC4A4	0.000236275	0.784623	-0.00256962	0.00213766
cg04101050	21	40984700	C21orf88	0.000764384	0.456721	0.00336024	0.00213884
cg10285420	6	33289719	DAXX	-0.00146125	0.333143	0.00226006	0.00213934
cg23902454	15	30098131	TJP1	-0.00248118	0.172621	0.00159063	0.00214584
cg16318349	1	154917307	PBXIP1	-0.00377411	0.00439571	-0.00269125	0.0021463
cg18259487	7	2473859	CHST12	-0.0027026	0.032026	0.00144518	0.00215131
cg22974467	11	77168514	PAK1	-0.000969479	0.616431	0.00141644	0.00215195
cg00134645	5	76940989	OTP	-0.00070548	0.50944	0.000552032	0.00215198
cg03074244	11	118213414	CD3D	-0.000820072	0.101824	0.00128815	0.00215215
cg05369268	19	18092781	KCNN1	2.83596e-05	0.959874	-0.00222721	0.0021523
cg23397325	2	1684270	PXDN	-0.000488145	0.462004	-0.00191373	0.00215388
cg20488281	12	119772354	CCDC60	-0.00471203	0.00611134	-0.00200324	0.00215604
cg12193484	5	110074577	TMEM232	-0.000476044	0.590596	-0.0030825	0.00215733
cg24775616	17	1157257	AC144836.1	0.000278315	0.915895	-0.00168585	0.00216296
cg00678361	8	145577929	SLC52A2	-0.00162374	0.409336	0.00219641	0.00216797
cg08245702	2	71127349	VAX2	0.000317341	0.621651	-0.001054	0.00216839
cg17995967	3	129275655	PLXND1	0.000141684	0.635215	-0.00386364	0.00216897
cg01702356	8	143811384	THEM6	-0.000170476	0.616401	-0.00151374	0.00216981
cg04346572	20	17512294	BFSP1	-0.000606885	0.313614	-0.00340859	0.00217088
cg05813703	6	31621149	APOM	0.000649883	0.539787	0.00122207	0.00217204
cg10628618	1	215779210	KCTD3	-0.0018918	0.0712237	0.00393933	0.00217631
cg12874204	14	65236134	SPTB	-0.000114082	0.697704	-0.00212765	0.00217828
cg01260366	20	32307172	PXMP4	-0.00187438	0.305494	0.000678285	0.00218155
cg10620911	6	32139828	AGPAT1	-0.000752858	0.614623	0.000384776	0.00218364
cg15488822	13	37393523	RFXAP	-0.000587666	0.103301	0.00582923	0.00218414
cg09723776	8	126320143	NSMCE2	-0.00150062	0.154588	0.00213225	0.00218641
cg01807619	7	151127947	CRYGN	-0.000426021	0.18343	0.00108282	0.00218723
cg13677369	22	29702845	GAS2L1	-4.37243e-05	0.867228	-0.00425585	0.00218769
cg11491504	5	176288498	UNC5A	-0.000840915	0.229923	-0.000985261	0.00219175
cg18168663	14	24644504	REC8	-0.00139097	0.0475467	-0.00397818	0.00219493
cg05448271	10	3741812	RP11-184A2.3	-0.00141498	0.207331	-0.000487744	0.00219617
cg02907513	14	61201413	MNAT1	-0.000339309	0.680084	-0.0017298	0.0021966
cg12444385	6	149067627	UST	-0.00207431	0.123709	0.00125815	0.0021968
cg14417067	9	140144701	C9orf173	-0.00215898	0.194729	0.00134433	0.00220137
cg05126444	21	38629859	DSCR3	-0.000688696	0.505576	-0.00189978	0.002202
cg01945183	6	31696867	DDAH2	-0.000968138	0.0260544	0.000875966	0.00221345
cg03003601	1	52872362	PRPF38A	0.000591534	0.333091	-0.00267171	0.0022186
cg09111482	10	134890692	GPR123	-0.00203233	0.00506647	-0.000833027	0.00221966
cg16501440	17	66032328	KPNA2	2.08901e-05	0.986394	-0.00365321	0.00222171
cg13468300	19	2151724	AP3D1	-0.000647778	0.0913862	0.00190925	0.00222374
cg06165742	7	114297860	FOXP2	0.000437839	0.589379	-0.0014035	0.00222629
cg19207803	4	1807819	FGFR3	-0.00175586	0.131394	-0.0017465	0.00222761
cg07561400	7	138794433	ZC3HAV1	7.65678e-05	0.794194	0.000731429	0.00222816
cg18633471	7	157669880	PTPRN2	-0.00180249	0.0296289	-0.00496668	0.00223249
cg05329798	15	85176641	RP11-182J1.1	0.00024368	0.458397	0.00160998	0.00223623
cg26883161	1	183689455	RGL1	-0.00116212	0.372979	-0.0018758	0.00223645
cg08821656	5	76373091	ZBED3	9.91604e-07	0.998515	0.00115293	0.00223722
cg05930496	1	201646107	NAV1	-0.000133813	0.879775	0.000774	0.0022425
cg03208044	1	113337251	RP11-426L16.8	8.22259e-06	0.983233	0.00227889	0.00224313
cg23300289	9	132146083	RP11-65J3.6	-0.000102109	0.64197	-0.0011001	0.00224324
cg17356036	2	240213057	HDAC4	-0.00225805	0.159048	-0.00077967	0.00224346
cg22169874	2	19273596	AC092594.1	-0.00128671	0.0945225	0.00400635	0.00224501
cg27369542	17	14207890	RP11-214O1.2	-0.00147509	0.461893	-0.0015321	0.00224544
cg17994050	6	30029062	ZNRD1	-9.38815e-05	0.675404	-0.00109103	0.00225056
cg20817175	1	11107306	MASP2	-0.000515348	0.218661	-0.00362853	0.00225153
cg27233847	10	698258	PRR26	-0.00041318	0.605164	0.00100129	0.00225203
cg24725079	7	132262675	PLXNA4	-0.00291327	0.0215093	0.00591115	0.00225222
cg22609576	13	36920662	SPG20OS	0.000252789	0.387402	-0.00273047	0.00225229
cg25896644	11	116371487	AP001891.1	-0.0007939	0.518617	0.00214527	0.00225462
cg05036715	10	58777720	MIR3924	-0.00141512	0.249795	0.000851825	0.00225725
cg11385165	10	105388937	SH3PXD2A	-0.00052429	0.357557	0.00148888	0.00225926
cg10213695	7	155289712	CNPY1	-0.000833325	0.0885764	0.00108587	0.00225963
cg16470793	16	1330147	RP11-616M22.9	-0.00104033	0.304126	-0.00263471	0.00226084
cg06836084	2	236722230	AGAP1	-0.0019432	0.138596	0.00508353	0.00226191
cg18235000	8	26372829	DPYSL2	-0.00071768	0.337695	0.00148275	0.00226477
cg10087036	16	19130461	ITPRIPL2	-0.00718334	0.00411676	-0.00291737	0.00226588
cg26729217	11	116147407	snoU13	-0.000444124	0.742936	-0.00319955	0.00227097
cg08091526	16	79156020	WWOX	-0.000301594	0.413241	-0.00145801	0.0022715
cg02314348	15	91224043	RP11-387D10.2	-0.00535708	7.07985e-05	-0.00153661	0.00227684
cg24248776	10	99789577	CRTAC1	-0.00013043	0.610466	0.00214129	0.00227888
cg23027521	1	247171430	ZNF670	-0.000102631	0.806776	-0.00305137	0.00228041
cg00385761	1	228131966	WNT9A	-0.00133244	0.0582962	0.000890508	0.0022808
cg25448382	5	33441070	TARS	5.29108e-05	0.885011	-0.00554018	0.00228087
cg22479842	2	217497949	IGFBP2	-0.000440138	0.550577	0.00237164	0.00228711
cg23523480	5	153204284	GRIA1	0.00116922	0.614427	-0.00195364	0.00229852
cg14471560	2	99225332	UNC50	-0.000560143	0.0776219	0.00233592	0.00230004
cg10017167	16	30683065	FBRS	-0.000220113	0.805289	0.00186263	0.00230091
cg08347852	6	32862454	HLA-Z	-0.000133615	0.685797	0.0025921	0.00230155
cg09513133	19	39897500	ZFP36	-0.00140314	0.0527274	0.00161242	0.00230235
cg18047607	2	15701435	NBAS	0.000412815	0.513066	-0.00157822	0.00230293
cg15351446	5	140700583	AC005618.1	-0.000493076	0.703063	0.00232311	0.00230357
cg08754625	3	133614798	RAB6B	-0.00034	0.179067	-0.00233024	0.00230467
cg09706180	15	50647709	GABPB1-AS1	-0.000109041	0.876648	0.00129237	0.00230986
cg24529814	1	3028457	PRDM16	6.57926e-05	0.972432	0.000886569	0.00232856
cg02834909	3	46759438	PRSS50	0.00514979	0.126903	0.00374444	0.00233289
cg09200221	7	4734190	FOXK1	0.00025826	0.886679	-0.00295532	0.00233617
cg20931033	1	50489577	AGBL4	8.01937e-05	0.871857	0.0016451	0.0023371
cg04017052	1	16694728	SZRD1	9.74101e-06	0.981613	0.000726861	0.00233871
cg10629350	1	151738470	RP11-98D18.2	0.000291688	0.69251	-0.00135504	0.00233939
cg07950469	16	71265941	HYDIN	-0.000501181	0.646828	-0.000727212	0.00234117
cg06559575	12	53490352	IGFBP6	-0.00474025	0.0056014	0.00105746	0.00234155
cg08091050	4	26208051	RBPJ	-0.00362056	0.0690839	-0.00221871	0.00234865
cg06555468	7	2094790	MAD1L1	-0.000441405	0.429752	-0.00107275	0.00235033
cg01438403	17	47575592	NGFR	-0.00206048	0.227121	-0.00215798	0.0023533
cg24458329	1	15833446	CASP9	-0.000553673	0.230563	0.00165488	0.00235484
cg20432754	10	131214562	MGMT	8.9505e-05	0.920857	0.002428	0.00235659
cg24375938	17	13505799	HS3ST3A1	-0.0048328	0.0251725	0.00213971	0.00235838
cg26371957	12	739280	NINJ2	-0.00300483	0.231401	0.00322846	0.0023703
cg00838898	16	49309445	CBLN1	-0.000911981	0.270047	0.00377524	0.00237265
cg25945788	8	11570318	GATA4	0.000954569	0.616444	-0.00188674	0.00237429
cg15114440	20	2780680	CPXM1	-0.00146021	0.231176	-0.000462232	0.00237447
cg06727490	11	69631981	FGF3	-0.000537034	0.525093	-0.00332371	0.00237621
cg21608703	11	126174329	DCPS	0.00268896	0.07607	0.00295089	0.00237815
cg02526551	1	224031795	TP53BP2	-0.0025024	0.0847006	-0.000699932	0.00238344
cg19212465	7	157654170	AC011899.9	-0.00077951	0.232442	-0.000672075	0.00238449
cg27059840	13	112849220	LINC01070	-0.00189741	0.10735	-0.00202444	0.00238693
cg12810325	7	131630318	AC009518.4	5.73233e-05	0.845361	-0.00176898	0.00238839
cg02117903	3	156892612	RP11-550I24.2	4.80338e-05	0.875727	0.000573411	0.00238969
cg05745871	17	78125475	EIF4A3	-0.000406712	0.753206	-0.00527408	0.00239144
cg02520729	12	122261552	SETD1B	-0.000247469	0.332902	0.00328828	0.00239239
cg15868183	11	134235016	GLB1L2	-0.0032462	0.0299456	-0.00336065	0.00239291
cg27624471	18	77280171	NFATC1	0.000324492	0.878665	-0.00547599	0.00239358
cg03080985	6	80340683	SH3BGRL2	-0.000899386	0.0168579	0.00337759	0.00239384
cg04705659	1	204329107	PLEKHA6	-0.000157108	0.669655	0.00242556	0.00239563
cg25350416	2	191746073	GLS	-5.76179e-05	0.806629	-0.00249431	0.00239629
cg11303795	3	122783668	PDIA5	-0.00114027	0.0905326	0.00228763	0.00239912
cg10730576	13	60162090	DIAPH3	0.00084965	0.343352	0.00279119	0.00240293
cg15543616	12	5019024	KCNA1	4.2189e-06	0.991459	-0.00292143	0.00240982
cg01692379	6	30044259	RNF39	-0.00397341	0.00430314	-0.00108595	0.00241146
cg02942461	3	52017566	ACY1	-0.000494306	0.407164	0.000622724	0.00241185
cg07931783	6	49431133	CENPQ	0.000360841	0.318538	0.00344276	0.00241746
cg06638433	17	47075175	IGF2BP1	-0.0030278	0.0248077	-0.00170035	0.00241874
cg25737224	6	72926121	RIMS1	-0.00290538	0.139868	0.00098356	0.00242228
cg25575458	3	39821421	MYRIP	-0.000420712	0.215514	0.00302798	0.00242663
cg08681919	6	96497737	FUT9	-0.000243415	0.741601	-0.00222964	0.00243316
cg01228893	12	56122637	CD63	0.00114841	0.0306235	0.00148594	0.00243489
cg13321688	3	125120406	RNU6-232P	0.00186866	0.332741	0.00117701	0.00243614
cg05337229	1	43166674	YBX1	-0.000395993	0.578395	0.00167914	0.00243669
cg00052246	3	71106252	FOXP1	0.000437653	0.611905	-0.00155792	0.00243704
cg08639279	11	124770463	ROBO4	-0.00252439	0.050132	0.00487404	0.0024372
cg19869139	1	29138077	OPRD1	-0.000168251	0.620458	-0.00335422	0.0024413
cg19735627	14	70233737	SRSF5	8.4354e-06	0.98178	-0.00210117	0.00244322
cg01687040	12	55043559	DCD	-0.00179	0.161138	-0.00222892	0.00244595
cg25205699	4	37246280	KIAA1239	0.000140461	0.732374	-0.00127805	0.00244636
cg21955801	15	25839600	AC023449.2	0.00105488	0.343019	0.000982898	0.00244711
cg24610236	7	30722114	CRHR2	-6.76056e-06	0.982262	-0.00230838	0.00244894
cg07805480	3	195544580	MUC4	-9.1576e-06	0.976121	-0.00145375	0.00245407
cg18481683	19	39574911	PAPL	0.00109607	0.200051	-0.00255789	0.00245421
cg00786178	6	165747774	PDE10A	0.00122388	0.0381218	0.00341034	0.00245779
cg11972327	1	8419796	RERE	0.000444549	0.516492	0.003926	0.00246238
cg25598488	12	34258505	RP11-313F23.3	2.79177e-05	0.978278	0.00119432	0.00246477
cg22495124	17	64873528	CACNG5	9.92242e-06	0.966663	0.001323	0.00246994
cg16520312	17	43971471	MAPT-AS1	-0.000342452	0.560342	0.00226752	0.00247157
cg21010995	1	5927942	NPHP4	0.000351508	0.740167	0.00283242	0.00247395
cg09698981	13	32889470	ZAR1L	0.000665427	0.405955	0.00135782	0.00247502
cg07569939	14	76011229	BATF	0.000672627	0.260883	-0.000758564	0.00247933
cg26004086	1	3265739	PRDM16	-0.00229675	0.210051	0.00165759	0.00248109
cg19479042	12	51591725	POU6F1	0.000246973	0.538976	0.00243571	0.00248479
cg01613691	19	1105380	GPX4	-0.00285529	0.0679201	0.000708318	0.00248881
cg26791879	10	131005696	RP11-168C9.1	0.000704314	0.631609	0.0023259	0.00249094
cg26740249	17	76036514	TNRC6C	-0.00033763	0.815417	-0.00266867	0.00249359
cg13685964	3	11056632	SLC6A1	-0.000860142	0.586509	-0.000933566	0.00249633
cg00470051	6	168683006	CTAGE13P	-0.00015169	0.705699	-0.000778158	0.00249872
cg05854826	5	138774918	DNAJC18	-0.000141682	0.446593	0.00068717	0.00250158
cg02648581	13	52381961	RP11-327P2.5	0.00134924	0.0842303	0.000825852	0.00250493
cg24577933	1	9258678	RP3-510D11.1	-0.000579982	0.616956	-0.00334704	0.00250851
cg17276863	1	230991708	C1orf198	-0.00130199	0.437253	-0.00437753	0.00251138
cg27627381	17	75452100	44083	0.000341307	0.716967	-0.000753972	0.00251567
cg00992846	12	122906318	CLIP1	-0.000567983	0.38833	-0.00103352	0.00251733
cg18487609	19	18392554	JUND	0.000618962	0.324056	0.00299222	0.00252521
cg14862981	5	180617100	CTC-338M12.2	-0.000577189	0.203286	0.00167117	0.00252714
cg26817546	5	135538704	AC009014.3	-0.00221839	0.0894179	0.00171136	0.00252853
cg08648568	18	33767797	MOCOS	-0.000642327	0.58151	-0.00190643	0.00253044
cg02415020	1	246019678	SMYD3	-0.00167982	0.214462	0.00168237	0.00253071
cg12504957	12	69202060	MDM2	-0.000142251	0.660222	-0.00111971	0.00253265
cg18772838	3	155100309	PLCH1	-0.00449154	0.00738241	0.0013863	0.00253552
cg12257894	10	134036316	STK32C	-0.00199461	0.0319441	-0.00101393	0.00253968
cg24544490	1	155290961	RUSC1	-0.00128229	0.337433	-0.00183522	0.0025406
cg27154941	16	84346910	WFDC1	-0.00022637	0.824015	-0.00125541	0.00254702
cg03403719	20	23335483	NXT1	0.00113674	0.0744097	0.00064123	0.00255128
cg25528786	19	42082267	CEACAM21	-0.00301213	0.0370176	-0.00197585	0.00255199
cg10502220	4	176733966	GPM6A	-0.00159122	0.37362	0.00186647	0.002555
cg10891879	1	10753774	CASZ1	-0.00263227	0.0352482	0.00561693	0.00255763
cg06454283	8	40552037	ZMAT4	-0.000324694	0.462055	0.000610069	0.00255801
cg05519105	2	28718671	PLB1	-0.000108538	0.72675	0.00106464	0.00255839
cg14173400	6	42326691	TRERF1	-4.00149e-05	0.913772	0.00432384	0.00255942
cg25360535	6	33969111	MIR1275	0.000300581	0.525547	-0.00260561	0.00256484
cg14787704	5	65449380	SREK1	-0.000580947	0.714512	0.00230413	0.00256484
cg07347019	16	29170353	RP11-426C22.5	-0.000214204	0.430373	-0.00135707	0.00256505
cg12989544	6	153429875	RGS17	9.44085e-05	0.887765	0.00219641	0.00257084
cg19075208	5	94890810	ARSK	-8.27881e-06	0.987954	0.00342168	0.00257153
cg05654338	5	60039729	KRT8P31	-6.63752e-05	0.908858	0.00245678	0.00257191
cg04994953	6	149638666	TAB2	-0.000312473	0.476211	-0.00142705	0.00257448
cg09819033	12	12764631	CREBL2	-5.82213e-05	0.837095	-0.00082363	0.00258098
cg19473656	14	23623663	SLC7A8	-0.00331521	0.0265309	0.00154728	0.00258148
cg18836581	6	163289631	PACRG	-0.000189726	0.684021	-0.00155872	0.00258509
cg16677399	6	28830902	XXbac-BPG308K3.6	-0.000901856	0.772725	0.0035199	0.00258888
cg01076200	1	156308436	TSACC	0.000141307	0.620183	0.00178453	0.00259245
cg15811515	16	31580989	YBX3P1	0.000312112	0.609791	0.0014647	0.00259411
cg11821269	8	81400138	ZBTB10	-7.95977e-05	0.939701	0.00181204	0.00259428
cg24660669	5	3002617	RP11-35O7.1	5.76452e-05	0.896536	0.00195763	0.00259569
cg10968508	6	28761989	AL662890.3	-0.000506897	0.403555	0.000511388	0.00259909
cg03166550	6	32812661	PSMB9	6.87483e-05	0.870602	0.00346465	0.00260277
cg16382778	1	152007215	S100A11	-0.00468347	0.0191224	0.00168957	0.00260318
cg21693788	1	244998183	COX20	0.000255343	0.627433	-0.00149909	0.002606
cg04608651	17	40557508	PTRF	-6.54676e-06	0.99588	-0.00126891	0.00260764
cg01950577	2	102857460	IL1RL2	-0.000121271	0.59396	-0.00462385	0.00261056
cg08471972	13	51844375	FAM124A	-0.0015551	0.233558	0.00188641	0.00261063
cg17613550	4	4323265	ZBTB49	-0.00267781	0.0428937	0.000715888	0.00261194
cg18916626	20	33265164	PIGU	0.000251046	0.666157	-0.000988538	0.00261459
cg06294700	5	64330959	RP11-307L14.2	3.7231e-05	0.987162	0.00318192	0.00261672
cg05034918	2	38152189	RMDN2	-0.000869094	0.166404	0.00083009	0.00261922
cg17283801	12	118499723	WSB2	-0.000312084	0.69899	0.000909792	0.00262057
cg04971418	5	93954596	ANKRD32	0.000353895	0.395647	0.00162731	0.00262444
cg16818443	4	2965195	NOP14	0.00030814	0.215306	-0.000775309	0.00262698
cg07463059	1	158979810	IFI16	-0.00925108	3.46553e-05	-0.00268096	0.00263239
cg02370807	5	177632259	HNRNPAB	-0.000236641	0.48687	-0.0012996	0.00263933
cg19280776	8	82024586	PAG1	-0.000181776	0.833324	-0.00172265	0.00263972
cg04217850	3	66428294	SLC25A26	-0.000152823	0.743514	0.000747598	0.00263979
cg00062312	1	23346344	KDM1A	-9.56016e-05	0.718595	-0.00175232	0.00264515
cg24691461	20	30598501	CCM2L	-0.00226137	0.104875	0.00335212	0.00264558
cg23314972	11	1977533	MRPL23	-0.000966919	0.164012	0.0012184	0.002646
cg19241679	19	2302401	LINGO3	-0.00120715	0.259049	-0.00281251	0.00264846
cg17218827	4	170022953	SH3RF1	0.000731137	0.574961	-0.000648976	0.00264994
cg21484956	12	77273469	RP11-461F16.3	-0.000851308	0.488053	0.000478632	0.00265059
cg10869957	10	104605280	PFN1P11	-0.000791972	0.314327	-0.00207544	0.00265417
cg02645368	10	135051233	VENTX	-0.00047426	0.697798	-0.0025835	0.00265443
cg05597850	13	113803468	F10	0.000156967	0.513774	-0.00222159	0.00265656
cg15722526	5	54180254	RP11-45H22.2	-0.000465386	0.419157	-0.00315086	0.00265663
cg02929956	14	74111258	DNAL1	-0.000405277	0.771074	-0.000628929	0.00266084
cg14945917	4	38145641	TBC1D1	0.00204544	0.0144972	0.000430204	0.00266814
cg20713898	8	124780851	FAM91A1	-0.000437247	0.0821274	0.00216336	0.00267035
cg00700214	1	171154802	FMO2	-0.00142032	0.172374	-0.00437588	0.00267579
cg07476130	9	74525250	ABHD17B	-0.000103525	0.618949	0.00309653	0.00267715
cg07037412	16	1234809	CACNA1H	0.00100074	0.0510019	0.00185457	0.00267956
cg21684411	6	31431573	HCP5	-0.00384884	0.00757664	0.0019004	0.0026832
cg17154935	19	51463560	KLK6	0.00049593	0.597664	-0.0020289	0.00268406
cg23144852	3	193405999	OPA1	0.000165225	0.636655	0.0011761	0.00268755
cg12882815	10	3015661	RP11-89K18.1	0.00313154	0.281139	0.00273434	0.00268884
cg05065964	14	101694170	RP11-8L8.1	-0.000353716	0.403713	0.00290446	0.0026893
cg24629455	1	3163970	PRDM16	-0.00120455	0.237755	-0.00455822	0.00269088
cg23107878	1	152161397	FLG-AS1	-0.00261527	0.420164	-0.00180827	0.00269123
cg23705119	12	6798806	ZNF384	-0.000487605	0.425045	0.000757348	0.00270246
cg08880875	2	74873273	M1AP	0.000240207	0.752217	-0.00398631	0.00270349
cg17798048	8	144687516	PYCRL	-0.00202907	0.0757014	0.00466558	0.00270485
cg14261309	1	53164287	COA7	-8.15359e-05	0.948334	0.00396583	0.00270632
cg14533651	12	13715927	GRIN2B	-2.82265e-05	0.948015	-0.00131642	0.00270746
cg17795789	8	33329371	FUT10	-0.00162422	0.257109	0.000412046	0.00270843
cg16489610	7	129913310	CPA2	-8.95597e-05	0.912924	0.0014837	0.0027091
cg15600987	1	151483609	CGN	-0.000546289	0.0690794	0.00283448	0.00271037
cg27585618	6	108093747	SCML4	-0.000357919	0.448837	-0.000959777	0.00271314
cg04948892	3	181428462	SOX2-OT	-0.000216577	0.693363	0.00191816	0.00271396
cg01893041	5	67583972	PIK3R1	0.000132603	0.77555	0.000728917	0.00271785
cg04070176	16	3020118	PKMYT1	-0.000238204	0.749557	-0.00257508	0.0027193
cg25178900	10	27546458	LRRC37A6P	-0.000897824	0.0838021	-0.000750706	0.00271934
cg01573501	4	108910070	HADH	0.000173301	0.923096	-0.00130105	0.00271939
cg00374554	5	108062722	LINC01023	-0.00273802	0.0535227	0.00152345	0.00272218
cg13963210	9	100510201	RP11-546O6.4	-0.000704432	0.665972	0.00270362	0.00272665
cg04944873	6	6320895	F13A1	-7.97176e-05	0.927772	0.00346141	0.00272691
cg13396037	8	42996139	HGSNAT	0.000101121	0.786586	0.0039144	0.00272921
cg23517469	6	36164058	RP1-179N16.6	-0.000241138	0.3531	-0.00250887	0.00273107
cg14908548	5	179159589	MAML1	6.25227e-05	0.89717	0.00369679	0.00273124
cg04997017	3	65518607	MAGI1	6.65768e-05	0.857928	0.00376159	0.00273202
cg01713535	14	57046409	TMEM260	-0.000991739	0.287283	0.00173367	0.00273252
cg24847163	6	29600980	GABBR1	-0.000328677	0.324531	-0.00454974	0.00273448
cg05641961	15	90776927	CIB1	-0.000222004	0.344278	0.00859749	0.00273779
cg23545258	14	50394636	RP11-58E21.4	-2.96876e-05	0.947033	-0.00365638	0.00273845
cg04014586	1	245704710	KIF26B	-0.00434161	0.0209872	0.00237212	0.00274036
cg04645817	15	89693656	ABHD2	0.000485279	0.725962	-0.00323066	0.00274847
cg16013720	1	47909234	FOXD2	-0.000645026	0.619323	0.00276147	0.00275103
cg02264238	3	51426377	MANF	-0.00296439	0.0143248	0.000931222	0.00275289
cg18779283	3	45636154	LIMD1	-0.00267152	0.22094	-0.00281711	0.00275484
cg26771434	3	190580923	GMNC	7.79028e-05	0.940943	-0.00197464	0.00275522
cg17384889	6	28227068	NKAPL	-0.000650111	0.655772	0.00218846	0.00275596
cg01558195	7	101630620	CUX1	0.000287036	0.375101	0.000768117	0.00275891
cg00002033	19	39798481	LRFN1	-0.00324587	0.0971861	-0.000757741	0.00276181
cg14988628	11	2339194	TSPAN32	5.55888e-05	0.830773	-0.00328025	0.00276422
cg24796627	15	81071708	KIAA1199	7.96286e-05	0.856813	-0.00164446	0.00277043
cg25594876	3	127059297	RP11-88I21.2	-0.000445204	0.297729	0.000845743	0.00277459
cg02746658	16	81528989	CMIP	-0.00279532	0.0702771	0.00435085	0.00277698
cg06400590	7	101138089	COL26A1	-0.00387114	0.0281553	0.000689318	0.00277754
cg17207780	3	45734030	SACM1L	0.000204537	0.715307	0.000893077	0.0027813
cg13415434	3	49044522	P4HTM	-0.000829516	0.0556379	0.00608024	0.00278147
cg20905984	6	30023112	ZNRD1-AS1	-0.0023278	0.0392476	-0.00101697	0.00278444
cg05764240	1	205425468	RP11-576D8.4	-0.000657314	0.291115	0.000622722	0.00278647
cg13842202	9	7172362	KDM4C	-0.00234593	0.166921	-0.000547827	0.00278771
cg07593326	13	100958088	PCCA	-0.000557711	0.730864	-0.00196515	0.00279131
cg08033031	19	16528764	EPS15L1	-0.00106098	0.379915	0.00133212	0.00279135
cg07807575	7	17338230	AC003075.4	-0.00158132	0.296864	0.00377035	0.00279214
cg11981871	19	52643354	CTC-471J1.8	7.90527e-05	0.945593	-0.00478362	0.00279625
cg03781594	3	57994014	FLNB	-3.55906e-05	0.884971	-0.00280572	0.00280007
cg11010397	7	38671977	AMPH	0.000511994	0.20838	-0.00477067	0.00280119
cg24995657	14	67879126	PLEK2	0.00274171	0.149342	-0.00194667	0.00280363
cg11166106	2	219861012	CRYBA2	-0.000161016	0.577246	0.00482895	0.00280417
cg00719651	12	47225449	SLC38A4	-0.0018591	0.394814	-0.00135065	0.00280473
cg24002003	15	101668143	RP11-424I19.1	-0.00471997	0.00886274	0.0010616	0.00280504
cg20149741	19	10216727	PPAN-P2RY11	0.000438376	0.678402	-0.000862812	0.0028091
cg20426768	1	1296671	MXRA8	-0.00408984	0.00498979	-0.00213778	0.00281381
cg17841440	19	1861356	CTB-31O20.8	-0.00304247	0.0326297	0.00227154	0.00281682
cg21730019	20	62371468	SLC2A4RG	-0.000274742	0.33751	-0.00633323	0.00281985
cg10426062	14	73677854	PSEN1	2.17955e-07	0.999897	-0.00162406	0.00282091
cg07575373	19	49842188	CD37	-0.00303302	0.0595746	0.00083264	0.00282329
cg13721560	2	44222568	LRPPRC	0.000222007	0.485548	-0.00235275	0.00282553
cg16120833	17	72443085	GPRC5C	-0.00555835	0.00127407	0.0040273	0.00282673
cg04966888	15	90192285	KIF7	-0.000272518	0.653898	0.000671925	0.00283601
cg16288421	4	54213525	SCFD2	-0.000946491	0.56128	0.00193932	0.00283665
cg14213021	10	71930531	SAR1A	-0.000254027	0.722878	-0.00214096	0.00283738
cg04788769	2	102800604	AC007271.3	-0.000201797	0.411324	-0.00071683	0.00283803
cg08366277	3	172429092	NCEH1	-0.00012552	0.412098	0.00421593	0.00284053
cg14971320	10	43699070	RASGEF1A	-0.000716714	0.682463	0.00530106	0.00284253
cg06629702	1	2706960	TTC34	-0.00276177	0.0926699	-0.00444337	0.00284302
cg03161476	1	203596940	ATP2B4	-3.17318e-05	0.942281	-0.00134094	0.00284766
cg27529871	1	50881885	DMRTA2	-0.00237995	0.269708	0.00071883	0.00284883
cg14787155	3	108308533	DZIP3	-0.000883267	0.157851	-0.00283309	0.00285136
cg11841867	18	11153912	PIEZO2	-0.00143373	0.0868547	0.00160299	0.00285218
cg26412532	10	103881068	LDB1	-0.00172287	0.0384725	0.00195551	0.00285253
cg06611426	12	52404161	GRASP	0.000321996	0.802615	0.000750088	0.00285526
cg14782929	1	204544645	MDM4	-0.000139886	0.75693	-0.0039331	0.00285718
cg27496296	17	79376536	RP11-1055B8.7	-0.00353823	0.0191989	0.00113332	0.00285886
cg23204276	22	29729285	AP1B1	0.000343141	0.37133	-0.00193005	0.00286007
cg03890628	1	9666902	TMEM201	-0.000162981	0.922604	-0.00120104	0.00286777
cg10373086	4	111544286	PITX2	-0.00081059	0.176126	-0.00078193	0.00286957
cg06590470	9	34523253	RP11-296L22.8	-0.000252504	0.441538	-0.00306863	0.00288688
cg08176140	19	1255392	MIDN	-0.00166517	0.484412	-0.00323847	0.00288907
cg10983586	11	65624773	MUS81	-0.000250662	0.476099	0.00412511	0.00289011
cg19120717	6	41343647	AL136967.1	-0.006785	0.001467	-0.00207972	0.00289056
cg01822460	20	60348407	CDH4	0.000589413	0.340978	-0.00137655	0.00289223
cg15729095	6	35310685	PPARD	-0.000330981	0.143614	-0.00165038	0.00289259
cg10855276	13	113698688	MCF2L	-0.0014644	0.552565	-0.00164704	0.00289444
cg20073686	11	105481863	GRIA4	0.000380053	0.257994	0.000816851	0.00289553
cg08903587	7	73097967	WBSCR22	-0.000193589	0.532702	-0.000624253	0.00290022
cg20203365	2	31470490	EHD3	0.0007053	0.628383	0.0006915	0.00290128
cg07200490	6	138550505	KIAA1244	0.000472121	0.432614	-0.00343637	0.00290219
cg12465501	1	211518776	TRAF5	-0.000185972	0.595735	0.00132932	0.00290229
cg17830985	13	26625359	SHISA2	0.000398705	0.360238	-0.00185586	0.002904
cg22363224	11	124542398	SIAE	2.44015e-05	0.981656	-0.00217126	0.00290768
cg13388992	19	9945906	PIN1	-0.000302413	0.69025	-0.00158617	0.00292626
cg12367520	2	86564127	REEP1	-0.000347734	0.388885	-0.00311171	0.00292717
cg08037235	7	39013676	POU6F2	0.00220264	0.133263	-0.000754333	0.00292937
cg02029665	22	46441799	LINC00899	-0.002835	0.122744	0.00187354	0.00293321
cg15630950	6	32976897	HLA-DOA	-0.00121667	0.217576	0.0018388	0.00293383
cg01387945	10	31608209	ZEB1	-0.000186941	0.792421	-0.0018479	0.0029358
cg20745248	3	10436249	ATP2B2	-0.00210347	0.131307	0.0017905	0.00293751
cg04060366	6	168079025	RP11-351J23.2	0.000882173	0.399779	-0.00199644	0.00294076
cg00005619	11	47608722	FAM180B	-0.00286159	0.0356835	0.000662015	0.00294085
cg00615941	3	45293922	U3	0.000628701	0.718982	-0.00208047	0.00294167
cg04186606	4	680656	MFSD7	-0.000648255	0.168317	0.0010395	0.00294301
cg25028072	12	132426238	PUS1	0.00011302	0.740748	0.00326848	0.00294491
cg12655548	17	3375919	ASPA	3.49473e-05	0.92392	0.00121673	0.00294498
cg21587238	5	42953590	CTD-2201E18.1	0.0028426	0.0269332	0.00175373	0.00295077
cg16444198	3	148803491	HLTF	-0.00156502	0.365463	-0.00286483	0.00295102
cg02542953	2	1821733	MYT1L	-0.00183622	0.262275	0.000599159	0.0029589
cg21543987	7	1272486	UNCX	0.000627871	0.514113	-0.000510337	0.00295986
cg22288012	8	119878944	TNFRSF11B	-0.000908632	0.445553	-0.00132609	0.00296156
cg21304158	2	241937034	SNED1	-0.00606752	0.000900609	0.00217358	0.00296568
cg06739752	17	79837157	RP11-498C9.16	-0.00019903	0.442983	0.00124084	0.00296869
cg18874307	12	58027504	B4GALNT1	-0.00215719	0.240357	-0.00495185	0.00296906
cg07537876	11	61160047	TMEM216	-0.000104669	0.852341	0.00156918	0.00296955
cg06100421	7	130131136	MEST	-0.00376755	0.110774	0.000993427	0.00296972
cg20536683	12	110221457	TRPV4	-0.000309149	0.675515	-0.00368972	0.00297129
cg09068520	17	3374904	SPATA22	0.000991336	0.451259	-0.0016744	0.00297139
cg03109018	17	3375480	SPATA22	-0.000656511	0.110161	-0.0017893	0.00297485
cg06742228	2	207630597	FASTKD2	-0.00044555	0.427937	0.00769424	0.00297937
cg11644479	11	2292914	ASCL2	-0.00292554	0.08458	0.00112619	0.00298127
cg21581096	20	60882772	ADRM1	-0.00225382	0.110228	-0.00284137	0.0029827
cg06204229	3	52865917	RP5-966M1.6	-0.00250426	0.0108868	0.000735083	0.00298412
cg14593191	11	35201133	CD44	-0.00246383	0.33838	-0.00228716	0.00298565
cg19869469	6	33561266	LINC00336	-0.00232646	0.203429	-0.000672534	0.00298649
cg00827382	2	134180028	NCKAP5	0.000811631	0.727815	-0.00108302	0.0029887
cg01546857	14	96586842	AL137190.1	-0.0013896	0.278234	-0.0019933	0.00299004
cg05341781	1	164723567	PBX1	-0.00087426	0.61114	-0.00465761	0.00299207
cg08934846	16	3068345	CLDN6	-0.000523415	0.373279	0.00312153	0.00299326
cg01793945	16	4420291	CORO7	-0.000678948	0.755999	0.00373902	0.00299644
cg04654167	6	158090949	ZDHHC14	-0.00537359	0.0017985	-0.000635728	0.00300001
cg14072120	22	37640402	RAC2	-0.00397634	0.0122812	-0.000994763	0.00300104
cg01749076	7	47383997	TNS3	-0.000201458	0.5744	-0.00754175	0.00301185
cg12664209	20	13200954	ISM1	-0.00049656	0.222008	-0.00224569	0.00301502
cg02463513	3	145883489	PLOD2	-0.00015155	0.616465	0.00172589	0.00302083
cg24382178	4	2066397	NAT8L	-0.00436355	0.00486332	-0.00226504	0.00302122
cg04073204	5	179158569	CANX	-0.000737996	0.666815	0.00252803	0.00302498
cg17559711	14	23451724	AJUBA	-0.000801903	0.0826453	-0.00207781	0.0030256
cg14523734	7	128020864	IMPDH1	-0.000458668	0.24498	-0.00215177	0.00302912
cg26990733	6	31371465	MICA	0.000578568	0.406056	0.000845373	0.00302927
cg01116137	20	25034263	ACSS1	-0.00334365	0.133433	0.00301968	0.00303173
cg02220196	17	37886847	MIEN1	-0.00104803	0.0635398	0.000778583	0.00303342
cg18256429	6	31632881	GPANK1	3.19157e-06	0.997006	0.0024052	0.00303373
cg16639185	1	206786178	EIF2D	-0.000545257	0.820304	-0.00248243	0.00303434
cg03570083	10	75932679	ADK	-0.000933711	0.343418	-0.00153667	0.00303703
cg11809208	10	27529791	ACBD5	-0.000154221	0.549872	-0.00370176	0.00304145
cg13449463	2	7560825	AC013460.1	-0.000525894	0.65837	-0.00118069	0.00304181
cg03123608	1	42039865	HIVEP3	-0.000892995	0.172242	0.00136105	0.00304634
cg09301199	6	32145654	AGPAT1	0.00107831	0.237018	-0.00176851	0.00304642
cg20207219	8	69242509	RP11-664D7.4	0.00136697	0.164035	0.00237454	0.00304857
cg01373602	10	18468886	CACNB2	-0.00165558	0.030296	0.000548908	0.00305275
cg15239628	8	2538305	RP11-134O21.1	4.36701e-06	0.995518	-0.00120387	0.00305538
cg21296613	20	57800725	ZNF831	0.00120302	0.390324	0.00215003	0.00305605
cg03059131	15	60296996	FOXB1	-0.00113298	0.157857	-0.00108692	0.0030567
cg15585372	7	97910571	BRI3	-0.000582286	0.0946271	-0.00155225	0.00305945
cg07371838	12	21657406	GOLT1B	0.000399008	0.661374	0.00112319	0.0030596
cg26786893	11	43705792	HSD17B12	-0.000778465	0.225768	0.00149633	0.00306026
cg14084689	4	7657708	SORCS2	-0.00405256	0.0267306	-0.000687704	0.00306451
cg21831512	17	78926091	RPTOR	-0.000694698	0.257183	-0.00249333	0.00306646
cg05584605	4	1657368	FAM53A	2.90302e-05	0.957828	-0.00177943	0.00306653
cg19894331	13	25875854	NUPL1	0.00029124	0.347735	0.00259926	0.00307109
cg21088420	5	7849836	C5orf49	-0.00277678	0.0363858	0.00535296	0.0030732
cg06343615	17	80908666	B3GNTL1	-0.000865476	0.044896	0.00210942	0.00307392
cg27565365	6	26286262	HIST1H4H	0.000401911	0.405309	0.00300716	0.00307595
cg26132647	3	50298315	U73166.2	-0.00149001	0.295643	-0.000770708	0.00307823
cg24258529	4	1570685	RP11-1398P2.1	-0.00107569	0.397027	-0.000859763	0.00308101
cg00731917	18	60263973	ZCCHC2	6.30161e-06	0.985425	0.00130474	0.00308131
cg04806979	7	5120977	RBAKDN	0.000325817	0.595363	0.00296174	0.00308743
cg13531259	4	113199045	TIFA	0.000158407	0.766964	0.00192292	0.0030879
cg07906046	16	4131584	ADCY9	-0.00311546	0.05154	-0.00257294	0.00308812
cg01937601	16	89130931	CTD-2555A7.2	-0.000506346	0.384612	0.00268249	0.00309096
cg22361435	2	154205351	AC079150.3	-0.000301793	0.743604	-0.00246987	0.00309174
cg16533495	12	52431312	NR4A1	-0.000290063	0.566546	0.00157425	0.00309542
cg25104613	1	20649108	RP4-745E8.2	0.000346208	0.596028	0.00449806	0.00309816
cg11956111	2	74710460	CCDC142	-6.52247e-05	0.773897	0.00288338	0.00309927
cg08797625	10	75633792	CAMK2G	-0.000530723	0.467069	-0.00169324	0.00310344
cg18016620	17	18088095	ALKBH5	-0.000368384	0.432886	0.00257099	0.00310491
cg08373622	3	87036080	VGLL3	0.000579795	0.606756	0.000975255	0.00311451
cg18738367	15	79238723	CTSH	-0.00440511	0.0129636	0.00348539	0.0031156
cg09292244	8	8182618	SGK223	0.00133058	0.553397	-0.00395297	0.00311829
cg10096321	11	113934294	ZBTB16	-0.00162443	0.144132	0.00207746	0.00312099
cg15278956	17	48356877	TMEM92	-0.00019569	0.796439	0.000781839	0.00312402
cg06296169	7	132230612	PLXNA4	-0.000975316	0.095693	-0.00117415	0.00313254
cg14459021	9	140683212	EHMT1	-0.00150647	0.199529	0.00161838	0.00313384
cg01355108	9	139084130	LHX3	-0.0020595	0.559542	-0.00117368	0.00313479
cg00074851	3	196664445	NCBP2	-0.00044836	0.515517	0.00218966	0.00313783
cg23036204	19	51684636	CTD-3187F8.14	-0.000155838	0.813064	-0.00283581	0.0031395
cg09650495	7	32463798	AC018641.7	-0.00341981	0.00660932	-0.00203023	0.00314133
cg22041682	4	89282134	HERC6	-0.000705478	0.193655	0.00377535	0.00314343
cg06972153	6	21596573	SOX4	-0.00045602	0.345424	0.00248151	0.0031436
cg06162279	10	3827752	KLF6	-5.39334e-05	0.859724	0.000902794	0.00315182
cg27090029	11	72408394	ARAP1	-0.00156267	0.0894998	0.00408767	0.00316221
cg00159243	12	109023799	RP11-689B22.2	-0.00156595	0.1468	0.000550642	0.00316359
cg25091705	11	111752853	C11orf1	0.0012093	0.568244	-0.00140754	0.00316536
cg07317017	15	74218715	LOXL1	-0.00411525	0.0130272	0.00168665	0.00316541
cg23945481	6	31938984	STK19	-0.00207957	0.207595	0.00345187	0.0031664
cg15696038	12	55806498	PHC1P1	-0.000936475	0.177068	0.00332578	0.00316945
cg09162315	1	41708255	RP11-399E6.1	0.000324349	0.324014	0.00126284	0.00317469
cg02451670	1	212207806	INTS7	-0.0015752	0.3896	0.000747459	0.00317472
cg18881778	12	120241287	CIT	0.00110632	0.345385	-0.00137857	0.00318416
cg09845133	1	95699825	RWDD3	3.7161e-05	0.92554	0.00456393	0.00319011
cg16341495	8	142228727	SLC45A4	0.00023381	0.854914	-0.0054714	0.00319063
cg10634922	2	142888052	LRP1B	0.000139553	0.710663	-0.00503882	0.00319198
cg25934954	11	64567121	MAP4K2	-0.00399386	0.000813899	-0.00201357	0.00319429
cg05410587	4	1347008	UVSSA	0.000297585	0.437146	0.000630144	0.00319544
cg08995883	3	53213757	PRKCD	2.38593e-05	0.973388	-0.00285296	0.00320032
cg20928770	11	126055124	RP11-50B3.1	-0.000285682	0.374406	0.00275443	0.00320364
cg08332990	4	997351	IDUA	-0.00326831	0.0876128	0.00466552	0.003208
cg19949955	14	33402443	NPAS3	-0.000266758	0.757982	0.000842175	0.00321118
cg21661344	19	632827	POLRMT	0.000235031	0.654845	-0.00390074	0.00321815
cg00983899	11	67290853	CABP2	-0.00152085	0.235972	0.0010383	0.00321914
cg13555689	14	101348566	RTL1	0.000365597	0.639742	-0.00215112	0.00321947
cg27604613	3	105588211	CBLB	-0.00101741	0.08714	-0.00338855	0.00322154
cg19132701	17	78965457	CHMP6	0.000462653	0.495323	0.00254865	0.00322323
cg12063688	14	65173327	PLEKHG3	-0.00417201	0.00868674	0.00160573	0.00322346
cg15863827	10	79363895	KCNMA1	-0.00213132	0.136813	-0.00150606	0.00322874
cg14549976	18	77551537	RP11-154H12.2	-0.00460441	0.0158503	-0.00086227	0.00322946
cg07356957	5	139029772	CXXC5	-0.000181938	0.727751	-0.000652473	0.00323047
cg07178066	16	87440505	ZCCHC14	-7.71868e-05	0.872088	0.00164781	0.00323357
cg15877314	3	50273895	GNAI2	-0.00102145	0.0834858	-0.00165109	0.00323468
cg05712903	5	178977398	RUFY1	-0.000474079	0.466385	-0.000612778	0.00323834
cg13849371	9	135546639	GTF3C4	-0.000408488	0.471508	-0.00293091	0.00324072
cg02387510	12	52586810	KRT80	0.000311375	0.582956	0.000928199	0.00324263
cg10303698	17	55969998	CUEDC1	-0.00257251	0.0883678	-0.00284527	0.00324957
cg09348504	2	209025539	CRYGA	0.000352008	0.583261	-0.00212437	0.00324973
cg10426951	1	54821910	SSBP3	-0.00517586	0.0366922	0.00634156	0.00325474
cg05340339	1	23111011	EPHB2	-7.60299e-05	0.709983	-0.000762762	0.00325646
cg12484266	6	31904579	C2	0.000171225	0.653844	0.000891238	0.00325991
cg09141965	7	1269385	UNCX	0.000515704	0.352427	-0.00275178	0.00326433
cg21778268	22	36877729	TXN2	0.000538795	0.65086	0.00111272	0.00326667
cg11947801	19	49016810	CTC-273B12.10	0.00015585	0.587966	-0.00362849	0.00326794
cg13066658	11	32449163	WT1	1.82227e-05	0.986579	-0.00634576	0.00326897
cg16736964	6	131690266	AKAP7	-0.00241867	0.154713	-0.00204383	0.00327328
cg11271505	10	75545666	ZSWIM8	-0.00143735	0.056583	0.00110497	0.00327401
cg11090364	17	46810687	CTD-2377D24.4	0.000323802	0.583787	-0.00155102	0.00327553
cg02605795	17	80376196	HEXDC	5.3411e-05	0.932032	-0.00296808	0.00327754
cg23864210	21	30365465	LTN1	-0.00060851	0.145991	-0.00370269	0.00328047
cg25011627	2	152042657	AC018731.3	0.000108986	0.900994	0.00224053	0.0032811
cg14585371	16	51168816	SALL1	-0.00459383	0.00316675	0.000746034	0.00328265
cg03950669	11	111957582	SDHD	4.50896e-05	0.741991	-0.00122628	0.00328363
cg16065473	15	88576884	NTRK3	0.000483733	0.462135	-0.00115277	0.00328701
cg17493193	1	26440896	PDIK1L	-0.000206618	0.833317	-0.00138282	0.00329609
cg20115802	19	51321569	CTD-2568A17.5	5.23905e-05	0.944152	0.000602686	0.00329611
cg10911865	3	44903235	KIF15	-0.000140086	0.732756	-0.00148272	0.00329976
cg18125957	7	139044318	C7orf55-LUC7L2	-0.000589854	0.125102	-0.00420943	0.00330209
cg16105620	11	74178684	KCNE3	0.000540054	0.59155	-0.00175728	0.00330349
cg09054960	19	15590328	PGLYRP2	-0.00114364	0.332656	0.00500239	0.00330443
cg00348802	7	157668966	PTPRN2	-0.00121877	0.0251381	0.000786958	0.00330674
cg01533539	16	89767958	SPATA2L	4.72137e-06	0.99039	-0.000655263	0.00330679
cg08737421	14	65569903	MAX	-0.000774455	0.19228	0.00160521	0.00330804
cg11106508	4	119200017	SNHG8	-0.001489	0.0278812	-0.00103889	0.00330962
cg00619126	2	105459775	LINC01158	0.000218033	0.590854	0.00138127	0.00331121
cg19032306	10	94051796	43895	-0.000665687	0.344604	-0.00179382	0.00331553
cg15417249	6	114131273	RP1-249H1.2	-0.000465492	0.621953	-0.00210271	0.00331654
cg06516150	12	109592528	ACACB	-0.000386048	0.393478	-0.000937571	0.00331718
cg07909359	16	67208405	NOL3	-0.000625929	0.203655	-0.00471156	0.00331775
cg00075768	13	31040106	HMGB1	-0.000437965	0.221384	0.000857394	0.0033208
cg09549304	11	101921849	C11orf70	0.000272833	0.319499	0.000459127	0.00332239
cg25315362	3	116164576	LSAMP	-7.90977e-05	0.96332	-0.00133435	0.00332387
cg21514291	5	5300241	ADAMTS16	-0.00179367	0.291093	-0.00296927	0.00332628
cg26109981	5	2175329	Y_RNA	-0.000990178	0.138245	-0.00107583	0.00332994
cg03361100	6	15533416	DTNBP1	0.000209645	0.562808	0.000864836	0.0033306
cg01986807	11	125125986	PKNOX2	-0.00112901	0.107163	0.0007595	0.00333355
cg06785624	8	144990484	PLEC	-7.6687e-06	0.976918	-0.00564096	0.00333668
cg04076263	1	59615367	RP11-470E16.1	-2.6884e-05	0.953731	-0.00102679	0.0033399
cg25212351	10	90751056	FAS	-0.000251632	0.305518	0.00248612	0.00335264
cg21657043	6	44035552	RP5-1120P11.1	0.000281929	0.640377	0.000710055	0.00335385
cg18187581	7	121955310	CADPS2	-0.00116404	0.513133	-0.00258018	0.00335815
cg27057329	15	40803244	RP11-111A22.1	-0.00155845	0.232972	-0.00283145	0.00335923
cg00786406	1	114474389	HIPK1	-0.00428753	0.0899872	-0.000803962	0.00336151
cg07284273	1	1290212	MXRA8	-0.00404594	0.111353	-0.00106537	0.00336265
cg15855036	14	20929106	TMEM55B	-0.000808148	0.0651618	0.00484478	0.00336336
cg06451717	5	150825768	SLC36A1	0.000602974	0.559605	-0.00119971	0.0033667
cg22778421	12	12849229	GPR19	8.20435e-05	0.843719	0.00247327	0.00336687
cg09611756	15	75018200	CYP1A1	-0.00162212	0.201404	-0.00207468	0.00336802
cg08077234	12	94658675	PLXNC1	-0.000159272	0.934042	-0.00874575	0.00336853
cg10118435	20	390551	RBCK1	-0.00281025	0.00893775	-0.00271881	0.00336878
cg03055478	14	23504523	PSMB5	-0.000289342	0.235631	0.000960199	0.00336893
cg17616646	11	67271660	PITPNM1	-0.00164157	0.0687003	-0.00126961	0.00337138
cg05090143	6	107391332	BEND3	-0.00359268	0.00657744	0.00137152	0.00337352
cg07652854	7	80551731	SEMA3C	-0.00109686	0.245255	-0.00101302	0.00337755
cg08022315	2	101767882	TBC1D8	-0.000246016	0.435627	-0.00254411	0.00338311
cg00135874	2	210493473	MAP2	-0.0022035	0.0334797	-0.00319691	0.00338313
cg24900654	19	44285594	KCNN4	-0.000618798	0.493428	0.00272285	0.00338485
cg26117622	2	242042254	MTERFD2	-1.81386e-05	0.973254	-0.0067471	0.00338581
cg08791922	17	32964265	TMEM132E	-0.0042986	0.00605988	-0.00234203	0.0033888
cg20455854	5	139040849	CXXC5	-0.000695977	0.66749	0.00286784	0.00338939
cg27074720	19	45843894	KLC3	6.04669e-05	0.877504	0.00229255	0.00339005
cg25857307	17	40536562	STAT3	-0.000798528	0.369765	-0.00488381	0.00339026
cg00243527	22	30640594	LIF	-0.00878029	0.442042	0.000634707	0.00339181
cg23427912	4	189059510	TRIML1	-0.00239291	0.0688586	-0.00451257	0.00339532
cg21932297	7	97910808	BRI3	9.77138e-05	0.916962	-0.000795604	0.00339675
cg10598433	10	131686885	EBF3	0.00060288	0.243138	-0.0020243	0.00339787
cg01868016	14	93799226	BTBD7	-4.83534e-05	0.916649	0.00113092	0.00339814
cg17578462	5	6826375	RP11-332J15.1	-0.000275873	0.66981	-0.00304581	0.00340188
cg12045294	17	78518616	RPTOR	-0.00121382	0.0992466	-0.00210255	0.00340229
cg22164009	6	14729030	RNU6-793P	-0.00263872	0.0504457	-0.000890639	0.00340451
cg09650158	5	137911165	HSPA9	-0.000177967	0.607122	-0.00169427	0.00340535
cg09732027	6	29984811	ZNRD1-AS1	0.000172939	0.536432	0.0022122	0.0034065
cg14183184	14	99740091	BCL11B	-0.00109455	0.158418	0.00211805	0.00340963
cg19782446	17	27921665	ANKRD13B	-0.000366215	0.46878	0.00319835	0.00341291
cg23632109	17	77896584	RP11-353N14.4	-0.000678137	0.11646	0.00379371	0.00341497
cg10680224	19	48077006	RN7SL322P	0.00248893	0.415193	0.00182119	0.00341729
cg25449924	12	125020192	NCOR2	-0.000367541	0.373108	-0.00423553	0.00342113
cg04439623	1	207627601	CR2	0.00016178	0.690941	0.0037899	0.00342234
cg10194319	4	163530781	TOMM22P4	-0.000525528	0.564734	0.0015805	0.00342237
cg21757740	5	1538524	CTD-2245E15.3	0.000343113	0.339659	0.0018288	0.0034262
cg26318047	13	48575628	SUCLA2-AS1	0.000244277	0.572371	-0.0040565	0.00343059
cg15586327	15	34611057	SLC12A6	-0.00604231	0.0053769	-0.0013932	0.00343452
cg20416874	1	8611966	RERE	-0.00171488	0.221774	0.00148561	0.00344026
cg02614428	10	78841417	KCNMA1	-0.00178057	0.269311	-0.00126878	0.00344088
cg11579905	1	74663297	LRRIQ3	0.000133941	0.931933	-0.00265636	0.00344148
cg18189591	6	160388924	IGF2R	-0.00079994	0.097376	-0.00223341	0.00344236
cg16803846	15	27111572	GABRA5	-2.08568e-05	0.989699	0.00144413	0.00344262
cg02672332	10	134723970	TTC40	-0.000924919	0.303452	-0.00167583	0.00344439
cg10180297	16	22827393	HS3ST2	-0.00380263	0.00961922	0.00050638	0.00344711
cg02242239	2	46150090	PRKCE	-0.000459531	0.543192	0.00243875	0.00345146
cg04922072	1	145578224	PIAS3	-0.00218586	0.0270663	0.0020077	0.00345568
cg12978800	7	151403164	PRKAG2	-0.00405292	0.0173277	0.0010864	0.00345637
cg13648312	6	29716597	MICE	-0.000399956	0.19803	0.00174658	0.00345775
cg05232479	17	8024620	HES7	-7.10775e-05	0.806599	0.00131598	0.00345863
cg17903359	1	247752207	OR2G2	-0.00108388	0.218248	0.00117661	0.0034648
cg27332978	7	589968	PRKAR1B	-0.000103231	0.692945	-0.00267031	0.00346858
cg21497164	20	30232738	COX4I2	-0.00140227	0.0608511	-0.00213033	0.00346924
cg15147690	8	82192931	FABP5	-0.000430185	0.42384	0.000487633	0.00347277
cg03833097	5	159903998	MIR146A	-0.000578518	0.126478	0.000791412	0.00347358
cg16282361	10	1767482	ADARB2	-0.00226963	0.114745	0.00145565	0.00347582
cg20807701	7	108209641	THAP5	4.10849e-05	0.861843	0.00317129	0.0034771
cg23973417	7	116164753	CAV1	0.000385476	0.302374	-0.00196987	0.00347735
cg04275692	7	45610627	ADCY1	-0.00013307	0.746557	-0.00291134	0.00347754
cg11959620	8	30174874	CTD-3107M8.1	0.000201706	0.582243	0.00194222	0.00348106
cg10996816	4	6903963	TBC1D14	-0.00159335	0.396612	-0.00305272	0.00348147
cg05786341	6	137315310	RP11-55K22.5	-7.54284e-05	0.940573	-0.00416837	0.00348179
cg14515571	11	20178627	DBX1	-0.000798131	0.333624	-0.00130677	0.0034853
cg23906612	6	43958679	RP5-1120P11.1	-0.00293093	0.0280325	0.00489824	0.00348544
cg10678801	5	147695455	SPINK7	-0.00223456	0.0814174	-0.00100503	0.00348545
cg08363067	16	16170085	ABCC1	-0.00303542	0.0375604	-0.00422428	0.00348686
cg01767200	5	169434	PLEKHG4B	-2.70122e-05	0.981894	-0.000711163	0.00349276
cg17856915	14	89882896	FOXN3	-0.000304252	0.346278	0.0023104	0.00349284
cg04455430	1	50886920	DMRTA2	-0.00258117	0.128832	0.00380465	0.00349634
cg20288565	1	235805403	GNG4	-0.00333139	0.0392834	0.00164448	0.00350148
cg17875611	3	12883248	CAND2	-0.000335065	0.498943	0.00121999	0.00350494
cg11623965	6	168505569	FRMD1	3.98365e-06	0.99391	0.00155511	0.0035055
cg12837046	4	124319406	SPRY1	-0.000505203	0.151961	-0.00364151	0.0035077
cg17940268	1	166124106	RP11-9L18.3	-0.000494601	0.582481	-0.00220789	0.00351548
cg14703454	3	108065259	HHLA2	-0.00114973	0.400035	-0.00204384	0.00351975
cg17092065	15	67458398	SMAD3	-0.00463218	0.0443096	0.00208193	0.0035244
cg27159237	7	92020021	ANKIB1	0.000265555	0.682753	0.00224414	0.00352462
cg20966754	17	47091339	IGF2BP1	0.00389742	0.106718	0.00103945	0.00352659
cg15035869	8	102139107	KB-1460A1.1	0.000210914	0.614632	0.000690017	0.00352679
cg15260268	12	53613892	RARG	0.000428143	0.64905	0.000712517	0.00353437
cg17465752	8	22561149	RP11-459E5.1	0.00124088	0.422608	0.0024534	0.00353522
cg01617425	3	47844262	DHX30	-7.69392e-05	0.812997	-0.00183166	0.00353623
cg22196260	19	50936172	MYBPC2	0.000706652	0.728635	-0.00237053	0.00354092
cg22033754	1	211828290	RP11-354K1.1	3.82165e-05	0.961138	-0.000411437	0.00354165
cg02026535	19	7580217	ZNF358	-0.00288542	0.0384106	0.00103522	0.00354344
cg10472651	16	66555859	TK2	-0.00492145	0.000553833	-0.00168579	0.00354442
cg14714797	5	343927	AHRR	0.000538739	0.727797	-0.00197247	0.00354854
cg04389838	3	44770851	ZNF501	-0.00129608	0.528596	-0.00103045	0.00355762
cg18882486	12	115461557	RP11-25E2.1	-0.00305353	0.0840368	0.00541924	0.00355941
cg06905367	2	201170384	SPATS2L	-0.00330834	0.0200552	0.000707793	0.00356139
cg24004345	12	96220001	RP11-536G4.2	0.00154107	0.437761	0.000900454	0.0035643
cg21575187	5	177558253	RMND5B	0.000324513	0.649837	0.000867292	0.00356533
cg21120413	5	177946120	COL23A1	0.000420708	0.330729	0.0012741	0.00356566
cg06465196	4	154387603	KIAA0922	0.000204786	0.235524	-0.000888508	0.00356655
cg14115785	5	75737331	IQGAP2	0.000265479	0.312359	-0.00064326	0.00356784
cg07610178	16	3458948	ZNF174	-0.00086545	0.252802	-0.00270373	0.00356811
cg09966455	20	61930265	COL20A1	-0.000329525	0.706001	0.00359718	0.00356893
cg07007530	22	41033387	MKL1	5.2614e-05	0.762839	-0.00485468	0.00357325
cg03498091	14	28399440	AL445384.1	-0.0015539	0.121278	0.0010913	0.0035734
cg03033447	1	228473704	OBSCN	-0.00301829	0.0717224	0.00281736	0.00357464
cg16466303	7	47343426	TNS3	-0.00255879	0.0177311	0.000920419	0.00357817
cg13291208	8	70475388	SULF1	-0.000467747	0.700623	0.00147833	0.00358158
cg22667787	9	33001657	APTX	-0.00107345	0.00381929	0.0059544	0.00358229
cg04919519	14	103524989	CDC42BPB	-0.00121003	0.0963546	0.000808272	0.00358244
cg25742326	1	901449	KLHL17	-0.00215673	0.105308	-0.00410702	0.00358324
cg00312872	18	44557732	KATNAL2	-0.000886709	0.105127	0.000582354	0.00358403
cg00015530	8	145052950	PARP10	0.000644553	0.534149	0.000695658	0.00358672
cg07050626	11	1715850	KRTAP5-6	-0.00150587	0.0897031	-0.00193242	0.00358709
cg11489638	3	107641762	LINC00636	0.00118586	0.388069	0.00251369	0.00358753
cg04800490	15	24920494	NPAP1	0.000184689	0.81482	0.00612106	0.00358757
cg02801786	12	113914222	RP11-82C23.2	0.000636965	0.229628	0.00156251	0.00359292
cg04384638	19	19007647	CERS1	-0.00353497	0.0337018	0.000709462	0.0035962
cg06369992	10	119494494	RP11-328K15.1	0.001028	0.122666	0.00155124	0.00360357
cg02611812	6	30955412	MUC21	-4.6337e-05	0.917222	-0.00180004	0.00360732
cg10221365	16	27214422	KDM8	-0.000831803	0.17288	0.00103971	0.0036103
cg09283154	6	118229641	SLC35F1	-0.000445072	0.49957	-0.000843682	0.00361133
cg04702989	16	31053962	STX4	0.000547209	0.499718	-0.000890253	0.00361442
cg17797898	7	1950858	MAD1L1	-0.00105585	0.0686399	-0.00180574	0.00361899
cg23736024	21	43442027	ZNF295-AS1	-0.00301483	0.0756443	0.0021735	0.00362729
cg04093645	5	127872037	FBN2	-0.00116506	0.56534	0.000558574	0.00363398
cg00263146	5	17221971	BASP1	-0.000385384	0.849321	0.00211276	0.00363523
cg25859998	6	10424320	RP1-290I10.3	0.00199359	0.104752	0.000716771	0.00363932
cg00187635	16	83986795	OSGIN1	-1.18145e-05	0.99398	-0.00126169	0.00364
cg04354879	17	42634955	FZD2	-0.000707117	0.348661	-0.000773955	0.00364365
cg02898051	16	3415256	NAA60	-0.00114939	0.505496	0.000720574	0.00364514
cg13582775	8	1328459	AF067845.1	-0.00371668	0.0151069	0.00129816	0.00365153
cg04556854	4	123653523	CETN4P	0.000993279	0.280748	0.00490144	0.00365241
cg09220040	16	68856966	FTLP14	-0.00131304	0.111882	0.00092889	0.00365654
cg11953417	7	99761767	GAL3ST4	-0.000280189	0.553893	0.00355276	0.00365918
cg00187981	8	142984613	AC104417.1	-0.00029095	0.29056	0.000719632	0.0036618
cg22237777	12	6602920	MRPL51	-0.000197703	0.421608	0.00174372	0.00366519
cg05560575	12	116919971	RP11-148B3.1	-0.00161347	0.240106	-0.00136868	0.00366966
cg22915732	8	62200518	CLVS1	-0.00184479	0.0254116	-0.00120938	0.00367113
cg05527785	17	46656543	HOXB3	-0.00239099	0.317226	-0.00184816	0.00367139
cg26832686	16	69958189	WWP2	-0.00202712	0.217181	-0.00199353	0.00367339
cg18133072	1	28287782	XKR8	-0.00398066	0.00642479	-0.00281261	0.00367419
cg17303756	6	99279108	POU3F2	-0.00193573	0.188497	0.00508601	0.00368297
cg13834500	14	24665445	TM9SF1	-0.000101091	0.801213	-0.00156	0.00368505
cg07285708	3	10291324	RP11-438J1.1	-0.00309719	0.0155904	-0.0042373	0.00368922
cg07918453	14	101531403	MIR409	0.000342172	0.412212	-0.000698976	0.00369076
cg17453780	12	113013048	RPH3A	5.03596e-05	0.951833	0.00106959	0.00370265
cg19795817	12	30976349	LINC00941	-0.00409981	0.167031	-0.00119653	0.00370918
cg18305444	2	23914666	KLHL29	0.000149397	0.716278	-0.00324411	0.00370938
cg26497354	6	109612229	CCDC162P	-0.00260437	0.0331181	-0.00307817	0.00370991
cg27353957	16	78055642	RP11-281J9.2	-0.000597655	0.589193	-0.00204437	0.00371021
cg09722315	6	167808366	TCP10	-0.000654357	0.143991	0.00179879	0.00371102
cg21231944	12	82153410	PPFIA2	-0.000378876	0.490035	-0.0046018	0.00371655
cg15243366	7	158236029	PTPRN2	0.000492805	0.548065	-0.00376309	0.00371774
cg02530350	7	148036740	CNTNAP2	-0.000213595	0.725109	0.00105398	0.00371863
cg00298324	20	822788	FAM110A	0.000888209	0.620982	-0.0013532	0.00372788
cg04400030	15	64387986	SNX1	-0.00017924	0.762992	0.00169453	0.00372958
cg07668285	3	113775476	QTRTD1	8.57682e-05	0.733625	-0.00411977	0.00373108
cg21587460	7	44349295	CAMK2B	0.000323399	0.712141	0.00161065	0.00373144
cg15438014	3	16258276	GALNT15	-2.11541e-05	0.945561	0.00121303	0.00373353
cg26382697	11	2406712	CD81	-0.00185721	0.263415	-0.0070846	0.00373707
cg15439221	12	113826888	PLBD2	-0.000221629	0.701818	-0.00171161	0.00373973
cg04084172	5	162864824	CCNG1	-0.000258245	0.620061	-0.00167855	0.00374238
cg21430939	4	875499	GAK	-0.000456183	0.614563	-0.000977392	0.00374388
cg13048008	11	71725340	RP11-849H4.4	-0.00244242	0.119699	-0.00137667	0.00374835
cg05929019	1	183155154	LAMC2	-0.000316841	0.860933	0.000667642	0.00374838
cg10764907	7	158886532	VIPR2	-0.00160549	0.0227508	-0.00282127	0.0037599
cg14333304	7	149461522	ZNF467	-0.00239224	0.136148	-0.00231346	0.00376221
cg15819360	8	134462357	ST3GAL1	-0.0021281	0.316807	-0.0010803	0.00376307
cg06869415	14	35183946	CFL2	0.000185999	0.535449	-0.00173848	0.00376426
cg18648632	17	21934909	RP11-744K17.2	-0.00261923	0.259849	0.00149181	0.00376492
cg26806071	4	154074259	TRIM2	-0.000230228	0.663024	-0.00477665	0.00376573
cg27559870	1	31380976	SDC3	-0.000973729	0.232859	-0.00205775	0.00377313
cg11008701	7	157938562	PTPRN2	4.45081e-05	0.914749	0.00280091	0.00377534
cg13023397	10	27150228	ABI1	-0.000639612	0.51229	0.00461702	0.0037793
cg07460376	19	23941575	ZNF681	-0.000354214	0.917716	-0.00205403	0.00378448
cg13464496	1	28100114	STX12	-0.000268934	0.293326	-0.00263468	0.00378492
cg07437919	8	142234483	SLC45A4	0.0017133	0.611427	-0.00231258	0.00378698
cg05966978	10	11207437	CELF2	-0.00049011	0.266586	0.000842374	0.00379022
cg18934443	7	149569776	ATP6V0E2-AS1	-0.00371078	0.0195911	0.000882722	0.00379029
cg00446065	7	2154175	MAD1L1	0.000471808	0.411663	-0.00508235	0.00379076
cg02509027	17	4609081	RP11-314A20.2	0.0001092	0.905988	0.00189604	0.00379343
cg03920522	7	94047477	COL1A2	-0.00260667	0.0289281	-0.00217175	0.00379349
cg16856286	12	54332992	HOXC13-AS	-0.000912387	0.0383531	-0.00241929	0.00379673
cg08823287	3	149049903	TM4SF18	-0.000601276	0.521165	0.0046685	0.0037974
cg18527537	11	33279252	HIPK3	-0.000320915	0.332627	0.00236176	0.0037977
cg10955669	10	112553035	RBM20	-0.00203126	0.0239068	-0.000671687	0.00379905
cg22716773	12	75723785	CAPS2	-0.000426311	0.320954	-0.00287338	0.00379999
cg22183605	5	126112660	LMNB1	-0.000493803	0.280812	-0.00238698	0.00380541
cg20045696	14	77926864	AHSA1	-7.22112e-05	0.834161	-0.00126878	0.00380753
cg25267285	6	26235290	HIST1H1D	-0.00464389	0.000973096	0.00162731	0.00380794
cg03346692	6	127911362	C6orf58	-0.00294617	0.0256304	0.00555779	0.00380859
cg11651285	20	21494762	NKX2-2	-0.00055437	0.629992	-0.00168654	0.00380887
cg04206572	13	114888999	RASA3	-0.00266743	0.0414217	-0.00114352	0.00380973
cg21545548	6	26296575	HIST1H4H	0.000229587	0.584533	0.00113916	0.00381387
cg27109284	17	45681383	RP11-580I16.2	-0.00157769	0.390262	-0.00269254	0.0038189
cg25198007	1	26611319	UBXN11	-0.00397448	0.00959355	0.00670054	0.00382188
cg07911664	13	112627528	AL136302.1	-0.00619585	0.0174698	-0.00399028	0.00382271
cg04314261	12	10163030	CLEC1B	-0.00059659	0.717215	-0.00152456	0.00382283
cg15207618	1	92001429	RP11-47K11.2	-0.000525855	0.471415	-0.00255605	0.00382413
cg02006915	5	175991129	CDHR2	-0.00247534	0.131021	0.000926179	0.00382548
cg03479797	6	32096154	ATF6B	-0.000295257	0.623234	0.00233994	0.00382853
cg17380795	3	122379686	EIF4BP8	0.00438935	0.0949499	0.00290437	0.00382996
cg05598539	7	128695331	TNPO3	-0.000160547	0.701208	0.00064163	0.00383193
cg02883604	4	24478362	DHX15	-0.000428175	0.260597	-0.00202251	0.00383228
cg11972332	17	59494129	C17orf82	-0.003464	0.0361776	-0.00112143	0.00384121
cg19204834	12	6281453	RP3-454B23.1	-0.00129777	0.120007	0.00290828	0.00384255
cg09694300	3	159429667	IQCJ-SCHIP1	-0.00532766	0.00121962	0.0015767	0.00384302
cg14176088	1	9785289	PIK3CD	-0.00335396	0.0116241	-0.0010804	0.00384504
cg24057615	21	43732208	TFF3	-0.00107935	0.0356199	-0.000957107	0.00384596
cg17842670	17	45925478	SP6	-0.00321013	0.0399066	0.00129441	0.00385394
cg17021436	2	1896354	MYT1L	-0.000999726	0.0299169	0.00175549	0.00385585
cg20738500	15	89921156	LINC00925	-0.00232565	0.143661	-0.000710007	0.00386178
cg01748572	11	76432847	RP11-672A2.1	-0.000930608	0.247031	0.000547799	0.00386215
cg03412045	16	77272123	RP11-538I12.3	-0.00121401	0.0991551	0.000803056	0.00386328
cg16218998	2	149859450	KIF5C	-0.00297318	0.0424621	-0.00117328	0.00386489
cg17050632	8	141577526	AGO2	-0.000680836	0.540636	-0.00504571	0.00386604
cg03673138	11	72385963	PDE2A	-0.00159343	0.125111	0.000728621	0.00386791
cg05369318	9	101017574	TBC1D2	-0.000514986	0.217804	-0.00079053	0.00386802
cg02078520	1	84944298	RPF1	-0.000263873	0.734488	0.00452344	0.0038703
cg17779790	17	7197994	YBX2	-0.000663646	0.116188	-0.00162409	0.00387201
cg17456616	10	72161365	EIF4EBP2	-0.00028505	0.537177	-0.0018917	0.00387649
cg22322381	20	45276833	SLC13A3	0.000841199	0.622003	-0.00282974	0.0038818
cg10615990	5	179050688	HNRNPH1	-0.000502046	0.166688	0.0010675	0.0038852
cg20207763	10	13392088	SEPHS1	-0.00177868	0.212926	0.00191881	0.0038862
cg08013109	12	132387345	ULK1	-0.00024566	0.782562	0.000619086	0.00388726
cg18379829	1	244395207	C1orf100	-0.0013818	0.436259	0.00260257	0.00388827
cg25555137	22	23522748	BCR	-0.000360756	0.257591	0.00111553	0.00388918
cg01684562	6	80713632	TTK	-0.00194941	0.300349	0.000842786	0.00389463
cg04946387	11	134253884	B3GAT1	-0.00299828	0.0727613	0.000564845	0.00389543
cg05128437	1	245209111	EFCAB2	-0.00151163	0.331695	-0.00147781	0.00389592
cg07481784	17	43138517	NMT1	2.86303e-05	0.957658	0.00251886	0.00390089
cg13654445	9	87636383	NTRK2	0.000191981	0.77786	0.000946686	0.00390408
cg11314684	1	244006288	AKT3	-0.00473432	0.00354301	-0.00143029	0.00390513
cg24923860	5	149765871	TCOF1	0.000630324	0.569378	0.000794736	0.00390783
cg19388050	11	2562647	KCNQ1	0.000824975	0.069506	0.000512513	0.00391247
cg02829345	19	49977483	FLT3LG	-0.000551962	0.31164	-0.00124199	0.00391919
cg02538852	16	4250318	SRL	-0.00338018	0.0270204	0.00172472	0.00392004
cg13761375	19	1065184	ABCA7	0.000217609	0.598337	-0.000689256	0.00392398
cg16267643	4	12634794	RP11-352E6.1	-7.85446e-05	0.923792	0.0024951	0.00392489
cg03528287	10	91738461	SNRPD2P1	3.80668e-05	0.916415	0.000590801	0.00392721
cg23711051	1	162874807	C1orf110	-0.00164057	0.0169891	-0.00245334	0.00392925
cg06929846	1	156627000	BCAN	-0.00146928	0.265899	0.00148107	0.00393071
cg26336265	6	25042955	RP3-425P12.5	3.61274e-05	0.948187	0.00169951	0.00393216
cg03487507	19	55994692	ZNF628	-0.00264923	0.0529376	0.000690799	0.00393243
cg18688077	10	85684424	RP11-219F10.1	0.00051404	0.745179	0.00584764	0.00393372
cg02802374	17	26574271	CTD-2008P7.8	-0.00140556	0.028656	-0.00183465	0.00393735
cg06653796	20	62367805	LIME1	-0.00274845	0.123057	-0.000810248	0.00393764
cg01469421	19	57999034	ZNF419	-0.00255217	0.0389836	0.00099698	0.00393982
cg20955458	12	105474943	ALDH1L2	0.00100152	0.574958	-0.00072262	0.00394053
cg11027772	16	30817058	RP11-2C24.5	-0.00202427	0.0232311	-0.00180818	0.00394465
cg12204555	11	128712645	KCNJ1	-0.000518242	0.169759	-0.00197607	0.00394695
cg25350087	12	133066492	FBRSL1	0.000204914	0.767682	-0.000586742	0.00394799
cg00349599	17	17184369	COPS3	-2.74826e-05	0.926291	0.0040438	0.0039506
cg13175532	10	127584967	DHX32	-0.00100135	0.409088	0.000929362	0.00395183
cg02575937	1	36549025	TEKT2	1.94993e-05	0.966888	-0.000616037	0.00395321
cg00446803	8	144814058	FAM83H	-0.0010947	0.132127	-0.000931667	0.00395662
cg24181510	17	80391632	HEXDC	-0.000822068	0.0371428	0.00216286	0.00395776
cg09189118	1	227730491	RNA5SP77	-0.000752038	0.281548	-0.00338077	0.00395794
cg23859888	2	3685430	COLEC11	0.000331768	0.696185	0.00160032	0.00395979
cg16830930	8	55371392	SOX17	-0.000589195	0.484266	0.00172691	0.00395986
cg16786661	2	234160315	ATG16L1	-2.84009e-05	0.963146	-0.00208604	0.00396052
cg24581378	2	98351824	ZAP70	-0.000433006	0.374247	0.000480685	0.00396293
cg18062064	20	35504553	TLDC2	-0.00249308	0.00611817	0.00295114	0.00396433
cg05016975	17	62461992	MILR1	0.000484532	0.433896	-0.0030583	0.00396603
cg00129269	7	127228222	GCC1	0.00022245	0.421663	0.00196447	0.00397026
cg01240049	9	138068091	RP11-399H11.3	-0.000315587	0.715739	0.00096983	0.00397286
cg06348038	1	207038460	IL20	0.000311562	0.771551	0.00887251	0.00397326
cg22156600	2	62154812	COMMD1	-0.000844916	0.398038	0.00132384	0.00397419
cg23652026	6	32906526	XXbac-BPG181M17.5	-2.68607e-05	0.969776	0.00127121	0.00397491
cg24868883	19	45648302	PPP1R37	-5.06451e-05	0.824207	-0.00295797	0.0039759
cg18844900	5	165184866	CTC-535M15.2	-0.00102596	0.464167	0.00250041	0.00397636
cg26873158	20	57409309	RP4-806M20.3	-0.000897813	0.316463	-0.00112553	0.00397898
cg20121278	13	99446885	DOCK9	0.000301629	0.471804	0.00387253	0.00398435
cg14449833	19	5245898	PTPRS	-0.00036152	0.362225	0.000606991	0.00398854
cg27416749	17	49008786	RP11-700H6.1	-0.000248328	0.457597	-0.0019861	0.00398891
cg11257689	10	116823300	ATRNL1	-0.00252598	0.0112919	0.000502312	0.00399057
cg07942497	10	15037403	OR7E26P	2.17672e-05	0.985432	0.00115881	0.00399245
cg08826743	8	105392295	DPYS	-0.00355394	0.079411	-0.00235823	0.00399541
cg04362369	14	21905501	CHD8	-0.000463094	0.234056	-0.00271192	0.00399989
cg04923532	16	4478627	DNAJA3	0.000137171	0.696724	0.00129086	0.00400128
cg03438773	2	219974186	NHEJ1	-0.00206097	0.239339	-0.000797806	0.00400623
cg11032268	7	5632272	FSCN1	-0.000357399	0.377311	-0.00257988	0.00400902
cg00334976	20	61003303	RBBP8NL	-0.00153359	0.0161191	-0.000979675	0.00400931
cg07020846	15	70390363	TLE3	0.001583	0.364646	0.00168756	0.00401129
cg02577046	5	76477113	ZBED3-AS1	-0.000153218	0.91278	0.000697466	0.00401363
cg09581226	5	140857474	PCDHGC3	-0.00210919	0.158019	0.000909518	0.00401387
cg14320054	9	110228269	HMGN2P32	-3.04125e-05	0.922467	-0.00250601	0.0040139
cg26046435	5	158636842	RNF145	-0.000465916	0.0783061	-0.000947238	0.00401742
cg11731671	1	2995604	PRDM16	-0.000926301	0.556952	0.00689329	0.00401883
cg08652441	17	40489513	STAT3	-0.000886912	0.237279	0.00366526	0.00401891
cg23065590	7	154837725	HTR5A-AS1	0.00252352	0.0319775	-0.00194123	0.0040196
cg04552346	5	133450238	TCF7	-0.000409429	0.152125	-0.00237609	0.0040236
cg10767665	19	44279027	KCNN4	-0.00166798	0.223986	-0.00190066	0.00402675
cg04788372	10	3146053	PFKP	0.000221827	0.493307	-0.0019371	0.00402749
cg07141002	22	38201690	H1F0	-0.00157386	0.420977	-0.0108831	0.00402773
cg23129673	8	22266227	SLC39A14	-0.000290165	0.66847	-0.00269431	0.00402798
cg15124342	6	18155283	TPMT	-0.000992089	0.486367	0.0040489	0.00402988
cg14118523	2	30629374	AC073255.1	-0.000958253	0.503035	0.00117082	0.00403179
cg07849384	2	66659536	MEIS1-AS3	-0.0022947	0.53171	-0.000719005	0.0040381
cg21306294	1	201438641	PHLDA3	-0.000224182	0.641462	0.00168412	0.00403927
cg25693289	19	54372625	MYADM	-0.000609554	0.252594	0.00231622	0.00404139
cg05723219	4	187605157	FAT1	0.000417999	0.800643	0.000820569	0.00404425
cg02981092	3	57543499	PDE12	-0.00193884	0.140017	-0.00206519	0.00404987
cg08367659	6	31601226	PRRC2A	-0.00214044	0.0771092	-0.00109044	0.0040505
cg00195828	8	8680903	MFHAS1	-0.000413922	0.831858	-0.00105176	0.00405164
cg12606682	11	62190604	SCGB1A1	-0.00179721	0.0437479	0.000673869	0.00405436
cg26110281	11	123885695	OR10G4	-0.000101892	0.847194	0.00225769	0.0040559
cg02301528	12	12939519	APOLD1	-0.00358042	0.0458818	0.000838545	0.00405678
cg00992317	10	16561202	C1QL3	-0.00189564	0.225093	0.00169826	0.00405804
cg22613968	1	23953556	MDS2	0.0015428	0.297002	-0.00190974	0.00406324
cg22135160	3	50126228	RBM6	-1.69235e-05	0.950547	-0.00138569	0.00406707
cg20859525	6	80714300	TTK	-0.000213201	0.408438	-0.00426338	0.00406882
cg24548191	13	54725166	LINC00458	5.33278e-05	0.957454	-0.00257805	0.00406901
cg14960282	1	37321669	GRIK3	-0.00504169	0.0014505	-0.00160912	0.00407207
cg16097051	12	124068991	RP11-486O12.2	0.000138138	0.65642	-0.00482354	0.00407334
cg18607849	17	78803435	RPTOR	-0.000927987	0.0514715	0.00164061	0.00407514
cg16070279	6	33179725	RING1	-0.000960162	0.375048	-0.00212858	0.00407521
cg24271566	6	31936481	SKIV2L	-0.000713935	0.138244	-0.00247471	0.00407862
cg13640959	17	26817574	SLC13A2	-0.000393732	0.433532	0.00134065	0.00408183
cg13049624	3	1050278	AC087430.1	-0.00199994	0.0562102	0.00224405	0.00408194
cg14439150	8	1336193	AF067845.1	-0.000316554	0.630014	0.00470808	0.00408275
cg13894250	20	60927156	LAMA5	0.00119831	0.0450289	0.00345542	0.00409242
cg02534450	5	2418750	Y_RNA	-0.00115277	0.0594983	-0.000602398	0.00409395
cg10333400	16	882746	PRR25	-0.00108594	0.100809	0.00314508	0.00410252
cg12435059	3	37291314	GOLGA4	-0.00127891	0.44862	-0.00405142	0.00410432
cg21118367	1	184460875	C1orf21	-0.00171826	0.393168	0.000580536	0.00410539
cg10713232	17	37051959	LASP1	0.000783319	0.379526	0.00115598	0.00410543
cg26604256	19	5999676	RFX2	-0.000437594	0.502674	0.00180154	0.00410969
cg13187885	1	246930969	SCCPDH	0.000128601	0.867028	-0.00437047	0.00411345
cg15112475	7	1198522	ZFAND2A	0.0024393	0.293954	-0.00468786	0.00411354
cg15543443	6	33386036	CUTA	-0.000404285	0.0516503	0.00600769	0.00411648
cg24701867	1	1189640	UBE2J2	-3.37772e-05	0.875208	-0.00180387	0.00411938
cg17997684	2	38151490	RMDN2	0.000270289	0.396234	0.00179138	0.00412099
cg11982176	13	114054286	ADPRHL1	-0.00240658	0.315447	0.00100094	0.00412285
cg05901114	10	34874129	PARD3	0.00146414	0.0685443	0.000789924	0.00412635
cg18527751	18	43756134	C18orf25	0.000542299	0.709006	0.00325065	0.00412856
cg23039636	1	20689117	LINC01141	0.000384719	0.605099	0.00505985	0.00412898
cg17270598	1	54522821	TCEANC2	0.000351272	0.179358	0.00197575	0.00413061
cg04571951	11	2298468	ASCL2	-0.00175603	0.293042	-0.00195399	0.00413122
cg01913188	2	44223249	LRPPRC	-0.000344641	0.31124	0.000883225	0.0041314
cg27030336	7	43798661	BLVRA	-8.43473e-05	0.904446	-0.000762083	0.00413472
cg22629015	4	138433217	PCDH18	0.000597143	0.632082	0.000867055	0.00413514
cg08056423	19	50155043	SCAF1	-0.000773767	0.347568	0.00127004	0.00414314
cg23998381	2	73114610	SPR	-0.000398988	0.268392	-0.00130222	0.00414363
cg19640231	7	155067875	AC099552.2	0.000148912	0.610747	-0.000928527	0.00414549
cg14525402	9	5233806	INSL4	7.26459e-05	0.937143	0.000886182	0.00414675
cg25068915	17	80052907	FASN	-0.000396978	0.611199	0.00337245	0.00415007
cg06908739	10	50732844	ERCC6-PGBD3,PGBD3	-0.00128673	0.369644	-0.000641935	0.00415027
cg02763032	2	74425761	MTHFD2	7.42434e-05	0.913734	0.00183032	0.00415151
cg20938346	6	100874816	SIM1	-0.00405709	0.00839882	0.00179581	0.00415814
cg19046959	1	36565856	COL8A2	-0.0025142	0.0834356	0.00214809	0.00415904
cg27519373	19	57350292	PEG3	-0.0103916	0.0121158	-0.00105294	0.0041602
cg04137594	20	62737966	NPBWR2	-0.00110874	0.0756274	0.000900647	0.00416024
cg17470347	1	93646398	CCDC18	-6.86806e-05	0.827484	-0.00196986	0.00416066
cg07749891	5	135468350	SMAD5-AS1	-0.000656838	0.114984	0.00427924	0.00416777
cg13350783	17	39661354	KRT13	4.46348e-05	0.908647	0.00294208	0.00416818
cg07652628	12	53343514	KRT8	-0.00168126	0.0602965	0.0012309	0.00416958
cg08929806	11	133916576	RP11-713P17.3	-0.000122093	0.942786	0.00383085	0.00417038
cg15633375	19	531368	CDC34	0.000104825	0.809901	0.00297451	0.00417046
cg20851317	18	47792341	CCDC11	-0.0044468	0.0294279	-0.00215931	0.00417125
cg13085980	12	94544425	PLXNC1	-0.00104734	0.146544	0.00181641	0.00417642
cg24973901	12	69633152	CPSF6	-0.000696683	0.121907	-0.00452828	0.00418042
cg14270612	9	133738235	ABL1	-0.000343808	0.811442	-0.00300157	0.00418241
cg13881964	6	41537476	FOXP4	-0.000958496	0.12972	0.00249831	0.00418251
cg01907005	19	4517804	PLIN4	-0.00191952	0.00888231	0.00179918	0.00418279
cg13868001	13	65297897	LGMNP1	-0.00378832	0.0447549	-0.00276726	0.00418402
cg13580107	18	77185451	NFATC1	-0.00334461	0.0390676	0.00105004	0.00418527
cg06084952	16	30959315	FBXL19	-0.00306778	0.136926	0.000599303	0.00418676
cg12457210	8	146228404	ZNF252P-AS1	0.000192075	0.421036	-0.000414788	0.00418782
cg14176942	9	125146434	PTGS1	-0.000241393	0.608014	-0.00330221	0.00419382
cg02052399	10	31888489	RP11-472N13.2	0.000342616	0.805949	0.000872985	0.00419877
cg27152443	19	17414300	MRPL34	-0.000263131	0.577584	-0.00126026	0.0042011
cg09764761	17	44105544	MAPT	0.00101382	0.551625	-0.00144032	0.00420206
cg18156136	7	113091000	TSRM	-0.000122722	0.851694	0.000713144	0.00420457
cg14397893	2	23777302	KLHL29	-0.000434045	0.705839	-0.00124018	0.0042052
cg18094366	22	24237343	AP000350.10	9.37664e-05	0.755131	-0.00370853	0.00420617
cg13738327	11	68139233	LRP5	-0.00122155	0.43666	-0.00241717	0.00420658
cg19048950	13	30915492	LINC00426	-0.00185035	0.309302	0.00121886	0.00420704
cg03523363	20	48532218	SPATA2	-0.000209875	0.406836	0.00121696	0.00420725
cg06713999	3	56699101	FAM208A	-0.000330429	0.761224	-0.00292025	0.00421104
cg12588880	2	8597159	LINC00299	-0.0046429	0.12569	0.0018648	0.00421154
cg13021278	5	159866414	PTTG1	-0.0024459	0.0764927	-0.0014105	0.00421209
cg13760935	11	130013094	APLP2	-7.08303e-05	0.83117	-0.00154914	0.00421402
cg00451388	2	11051135	KCNF1	-0.0015766	0.239404	-0.00146378	0.00421643
cg17473382	17	59489098	C17orf82	0.000787522	0.181121	-0.000910355	0.00421713
cg08950287	7	99725807	MBLAC1	-0.00200107	0.0518004	0.000910663	0.0042175
cg15484161	1	234746568	IRF2BP2	-1.82948e-05	0.958277	-0.00196019	0.00421801
cg17370481	6	31940041	DXO	8.55298e-05	0.844954	0.00206191	0.00421823
cg02159808	21	46707872	POFUT2	-0.000169522	0.626716	-0.000850925	0.00422397
cg09313766	14	65273621	SPTB	-0.000860713	0.68866	-0.00416007	0.00422702
cg01518131	10	47010888	LINC00842	-0.0038956	0.0455126	0.00821039	0.00422728
cg09289459	14	26235384	SNORD37	0.000289752	0.642283	-0.00237605	0.00422912
cg24670715	8	6420506	ANGPT2	-0.00210919	0.196016	-0.00280977	0.00423118
cg00473462	5	472545	CTD-2228K2.5	-0.000370927	0.308209	-0.00273482	0.00423145
cg13454770	17	45909295	LRRC46	-0.000497048	0.138881	-0.00282582	0.00423385
cg20977864	16	71264290	HYDIN	-0.00264175	0.135169	0.00137114	0.00423396
cg10832938	2	45170365	SIX3	-0.00435583	0.013684	-0.00312397	0.00423676
cg25116020	17	54966032	TRIM25	-0.000802157	0.526713	0.000166539	0.00423759
cg05866713	16	84150400	MBTPS1	-0.000201434	0.507912	-0.00262128	0.00424018
cg00396894	2	27362420	C2orf53	-0.00107608	0.251218	-0.00336498	0.00424518
cg17960516	4	3465004	DOK7	-0.000571515	0.511791	-0.00160174	0.00424725
cg12001078	4	100790361	DAPP1	-7.52433e-05	0.948071	-0.00190735	0.00424885
cg08545129	7	117854304	ANKRD7	-0.00012072	0.955108	-0.00315531	0.0042548
cg23918580	14	24046501	JPH4	-0.000879047	0.186165	0.00123268	0.00425681
cg20410995	1	89664545	GBP4	-0.00291723	0.365596	-0.000838439	0.00425845
cg17712120	10	62150630	ANK3	0.000673026	0.397181	0.000840753	0.00426054
cg17786206	1	29142254	OPRD1	0.0013458	0.238593	-0.00355118	0.00426105
cg01289643	12	42877429	PRICKLE1	-0.000278256	0.563571	0.00121376	0.00426198
cg19949028	11	57421550	CLP1	-0.000912977	0.0520699	0.000674803	0.0042637
cg02430645	13	20989325	CRYL1	-0.00433226	0.00636101	-0.0023747	0.00426491
cg00783549	19	5784679	PRR22	7.76041e-05	0.819071	0.00169974	0.00427255
cg11796313	1	64179139	PGM1	-0.000133775	0.958661	-0.00204164	0.00427302
cg22007809	2	202278709	TRAK2	-0.00277882	0.11816	-0.00254318	0.00427862
cg24269196	12	111835084	RP3-473L9.4	-0.000363507	0.538318	-0.00159603	0.00427949
cg07624705	19	19626525	TSSK6	-0.00266649	0.129385	0.000608372	0.00428301
cg04681489	11	123325084	LINC01059	-0.00149151	0.197197	0.000816476	0.00428574
cg23416002	8	39912292	IDO2	-0.00198552	0.104363	-0.00227903	0.00428621
cg17505251	8	128749414	MYC	-0.000142082	0.740534	-0.000442205	0.00428801
cg00653847	10	102100212	RP11-34D15.2	-0.00321475	0.0179904	0.00279623	0.00429035
cg16214269	2	179396750	TTN-AS1	8.81336e-05	0.691183	0.00288028	0.00429183
cg08502360	6	30076813	TRIM31	-0.00219642	0.0796982	-0.00131166	0.00429224
cg02031359	5	178367423	ZNF454	-0.00217712	0.266922	-0.00140562	0.00429475
cg03045325	11	63871265	FLRT1	-0.00131041	0.38465	0.00115494	0.00429544
cg21142153	1	78444553	FUBP1	-0.000131131	0.757681	-0.0011289	0.0042957
cg00339104	7	32930089	KBTBD2	0.000201982	0.725761	-0.000788089	0.0042974
cg25959792	5	179775488	GFPT2	-0.000813704	0.0262156	-0.00108689	0.00430202
cg23916044	11	62472988	BSCL2	-0.000315949	0.847442	-0.00411923	0.00430234
cg11956052	19	49302618	BCAT2	-0.00209928	0.031945	0.0009865	0.00430252
cg04258696	7	4174567	SDK1	-0.00106951	0.0546965	0.00202817	0.00430337
cg26758810	6	148884544	SNRPEP6	-0.00081017	0.291561	0.00350449	0.00430422
cg12061886	14	75746793	FOS	-0.00108038	0.525977	-0.00158673	0.00430593
cg05945030	11	129869654	PRDM10	0.0016517	0.0905159	0.00108521	0.00430596
cg15085883	12	68848994	RP11-81H14.2	-0.00142089	0.406932	-0.00173373	0.00430786
cg02453929	1	226033217	EPHX1	-0.00370151	0.00882927	0.00132071	0.00431056
cg09804528	13	113467436	ATP11A	-0.00132031	0.0618311	0.00104549	0.00431117
cg10411126	17	28113912	RP11-82O19.1	0.000492407	0.0801478	-0.00175192	0.00431447
cg07653395	8	98518772	KB-1683C8.1	0.00211055	0.0199904	-0.00110787	0.00431537
cg02712464	13	30951156	LINC00426	-0.00255878	0.0299005	0.000526159	0.0043215
cg10481617	6	12789309	PHACTR1	0.00010876	0.870531	-0.00114341	0.00432336
cg02582619	6	15524614	DTNBP1	-0.00124692	0.0332225	0.00105588	0.00432338
cg05677184	16	85966009	RP11-542M13.3	-0.000180336	0.672055	-0.00199896	0.00432338
cg07635586	12	56652265	ANKRD52	4.19293e-05	0.953908	0.000811851	0.0043315
cg19030554	16	1822289	MRPS34	-0.00325177	0.0567846	-0.00216115	0.00433545
cg22194948	2	43447139	THADA	-0.00186094	0.12689	0.00183922	0.00433577
cg11956825	6	31371564	MICA	-0.000178162	0.426399	0.000649956	0.00434018
cg10419904	2	125342468	CNTNAP5	0.000559741	0.723923	-0.00470424	0.00434443
cg08444427	17	41987800	MPP2	-0.00177139	0.542186	0.000848379	0.00434553
cg25020293	8	130912295	RP11-473O4.4	0.000141906	0.87754	0.00319924	0.00434564
cg14278575	12	40618782	LRRK2	-0.000221971	0.43312	-0.00378623	0.00434972
cg21338112	12	1755322	WNT5B	0.000381321	0.178565	0.000548167	0.00435456
cg06279276	16	67184164	B3GNT9	-0.000796733	0.43008	-0.00125379	0.00435557
cg01678802	7	51393192	COBL	-0.00145383	0.240256	-0.00149517	0.00435581
cg17854471	1	1950036	GABRD	-0.00458896	0.00281513	-0.00257423	0.00435603
cg12942690	12	123957029	RILPL1	0.000239815	0.781327	0.00193955	0.00435687
cg00904578	17	63009964	GNA13	0.00193135	0.0339954	0.00101783	0.00435855
cg11651615	2	85667381	RNU7-64P	0.0011616	0.0194323	-0.0017773	0.00436214
cg25272065	1	77334678	ST6GALNAC5	-0.000950865	0.0664839	0.00180497	0.00436234
cg05812035	16	87733503	KLHDC4	-0.000349952	0.671672	-0.000991901	0.00436402
cg20719238	17	48539221	ACSF2	-0.00062373	0.654666	-0.00397572	0.00436418
cg02018277	15	65116255	PIF1	-0.000648254	0.61087	0.00122059	0.00436646
cg02888990	8	142720028	AC138647.1	-0.000481685	0.803543	0.000674851	0.00437052
cg08816869	17	79829959	ARHGDIA	0.000317617	0.458969	0.00136243	0.00437223
cg03833378	16	4802600	ZNF500	0.000279822	0.366161	0.00266533	0.00437939
cg17837789	17	80379902	HEXDC	9.84648e-05	0.790974	0.00170249	0.00438328
cg26098650	11	120207939	ARHGEF12	8.46224e-06	0.960427	-0.00265741	0.00438719
cg15381098	15	83378639	AP3B2	-0.000255196	0.328674	0.00204847	0.0043914
cg11338420	8	144621219	ZC3H3	-0.00244873	0.00150944	-0.00375607	0.0044004
cg08199563	19	55816212	BRSK1	-0.00018865	0.731093	-0.00425382	0.00440213
cg19636672	12	56881121	GLS2	-0.00291519	0.138054	0.00116241	0.00440302
cg10311225	20	3753139	C20orf27	0.000826804	0.15093	0.00373928	0.00440918
cg10158774	7	30015780	SCRN1	-0.00269468	0.175947	0.00208263	0.00441139
cg04147741	3	64991635	ADAMTS9-AS2	0.000155674	0.835201	-0.00239684	0.0044115
cg12424345	6	109330972	SESN1	-0.000240134	0.503209	0.00295154	0.00441191
cg13332474	7	25935147	CTD-2227E11.1	-1.31103e-05	0.984594	-0.0025872	0.00441451
cg23460835	6	27835403	HIST1H1B	9.55172e-05	0.832508	0.00314075	0.00441576
cg26451835	6	117996421	NUS1	-0.000326765	0.312887	-0.00647667	0.0044172
cg19092343	1	47284627	CYP4B1	0.000507682	0.664218	-0.00179828	0.00442178
cg13239133	22	21089302	PI4KA	-0.000431364	0.296891	0.00203374	0.0044315
cg13845588	9	138390647	C9orf116	0.000267899	0.606091	0.00124919	0.00443155
cg05212460	7	2149814	MAD1L1	-0.00234838	0.139848	-0.000835899	0.00443246
cg04552418	1	31958245	RP11-439L8.2	-0.00390973	0.0261134	-0.00153196	0.00443268
cg26714425	5	10330845	Y_RNA	-0.00246203	0.115946	-0.000977891	0.00443478
cg17334453	17	14479244	RPS18P12	-0.000893868	0.511889	0.00278962	0.00443501
cg04116469	2	102510535	MAP4K4	-0.00377951	0.13057	0.000429028	0.004441
cg18781966	19	51523159	KLK10	-0.00374697	0.128882	-0.000552536	0.00444106
cg06690735	6	30294946	TRIM39	-0.00134487	0.0078068	0.0052109	0.00444132
cg00791249	19	10426722	CTD-2369P2.12	-0.000316503	0.38561	-0.00572588	0.00444219
cg03359428	18	502981	COLEC12	-0.000403663	0.321904	-0.00219647	0.00445197
cg10287461	11	119510240	RP11-196E1.3	0.00165775	0.248915	0.00110639	0.00445449
cg03044514	11	46369648	DGKZ	-2.49898e-05	0.920729	-0.00414886	0.00445567
cg08766149	14	25103301	GZMB	-0.000583819	0.165513	0.00211668	0.00445596
cg02161531	6	37322835	RNF8	-0.00100379	0.190455	-0.00126122	0.00445828
cg11696922	8	20161053	LZTS1	-0.00106182	0.148224	-0.00187627	0.00446035
cg13409589	11	3013777	NAP1L4	-0.000248009	0.471369	-0.000617916	0.0044651
cg14151616	19	10426492	FDX1L	9.2346e-06	0.968605	0.00115884	0.00446585
cg00701856	1	3196042	PRDM16	-0.0026127	0.063899	0.00153396	0.00446931
cg14161359	11	30039031	KCNA4	-0.00229726	0.0975134	-0.00141522	0.00447362
cg08220243	22	50499398	MLC1	-0.000377202	0.323046	0.0026292	0.00447429
cg06885524	2	172379087	CYBRD1	-0.000249515	0.351817	-0.0014309	0.00447656
cg09851951	16	54323498	IRX3	0.000697997	0.281492	-0.000907335	0.00447701
cg27324327	4	48271923	TEC	0.000485991	0.315913	0.0024871	0.00447757
cg15684917	19	52531800	ZNF614	-0.00025	0.280629	-0.00174545	0.00448179
cg19515035	2	74669516	RTKN	-0.00208514	0.270852	0.00105851	0.00448655
cg05272165	6	156103037	RNU7-152P	0.000212884	0.351875	0.00115799	0.00448905
cg13689918	5	177581058	NHP2	-0.000124545	0.802116	0.00111215	0.0044895
cg00414292	3	129694665	TRH	-0.00375832	0.00877325	0.0012003	0.00449022
cg09002677	17	5999	DOC2B	-5.91391e-05	0.78341	-0.000923223	0.00449106
cg12799086	7	99724835	MBLAC1	-0.00145723	0.573821	0.00194025	0.00449531
cg07214920	2	31378999	GALNT14	0.000797254	0.497305	0.00154982	0.00450257
cg08835113	7	96650192	DLX5	0.000309599	0.794864	0.00197662	0.00450391
cg19839601	4	134459203	AC105252.1	0.000580738	0.542258	-0.00176059	0.00450844
cg23765961	22	38480061	SLC16A8	-0.00289648	0.00568794	-0.00235471	0.00450906
cg26615259	1	156711145	MRPL24	-0.000193166	0.417037	0.00187449	0.00450919
cg05922563	17	40611593	ATP6V0A1	-0.00100856	0.526934	-0.00191895	0.00451695
cg27022827	19	3728751	TJP3	-0.00149965	0.222047	0.00469779	0.00451716
cg26260540	19	589513	HCN2	5.14282e-05	0.962256	0.00242789	0.0045187
cg01077350	6	10694632	C6orf52	-0.000273639	0.39329	0.000772312	0.0045214
cg11051843	7	80548695	SEMA3C	-0.000185295	0.636345	0.00097275	0.00452269
cg20706496	6	112084071	FYN	0.000160906	0.720563	-0.00454665	0.0045253
cg03963654	4	141177084	SCOC	-0.00139772	0.170001	0.000920783	0.00452569
cg23306464	4	4868356	MSX1	-0.00141632	0.0489018	0.000694139	0.00452592
cg24047665	17	1800626	RPA1	-0.000131379	0.794405	-0.00242022	0.00452871
cg21618929	19	44259493	SMG9	0.000227474	0.729128	-0.000637458	0.00453061
cg22989843	2	223154201	PAX3	-0.00104803	0.57944	-0.00105368	0.00453412
cg18415687	15	35047411	RP11-814P5.1	-0.000265229	0.712578	-0.00251519	0.00453843
cg02545688	3	194143461	ATP13A3	0.00202881	0.104479	0.00142307	0.00454244
cg01684824	20	44449686	TNNC2	-9.34256e-05	0.794728	0.00120913	0.00454433
cg02707799	8	41814854	KAT6A	-0.000755377	0.454084	-0.0013485	0.00454483
cg14104369	20	57465535	GNAS	-0.000839707	0.574157	-0.000657523	0.00454651
cg26797270	3	4345077	SETMAR	-0.00130924	0.0533492	0.00116283	0.00454776
cg18410444	5	89825535	GPR98	-0.000126081	0.728153	0.000829448	0.00454793
cg01914107	4	169842735	PALLD	0.000527344	0.422156	0.00571752	0.00455007
cg21818807	17	78894477	RPTOR	-0.00101599	0.430294	-0.00152451	0.0045531
cg07195197	16	1662150	IFT140	-8.41319e-06	0.965985	-0.00171892	0.00455464
cg14005019	2	79220881	REG3G	-0.000384726	0.859424	-0.00442837	0.00455525
cg00560722	10	101989177	CHUK	-0.00138571	0.123113	0.00071008	0.00455657
cg01485547	6	10555264	GCNT2	-0.00663049	1.62787e-06	-0.00170406	0.00455808
cg02191336	6	31789535	HSPA1A	-0.000907012	0.0198749	0.00276937	0.0045626
cg01430604	12	131496958	GPR133	-0.00183256	0.0597187	0.00103641	0.00456341
cg26369642	8	58987333	FAM110B	0.000243666	0.468001	-0.0010244	0.00456579
cg02668405	6	30140372	TRIM15	-0.00020797	0.789195	0.000790164	0.00456642
cg17990278	6	31648767	LY6G5C	-0.00153611	0.12036	-0.000975253	0.00457088
cg24197091	14	74708960	VSX2	-0.000723098	0.575901	-0.0022081	0.00457094
cg05521619	22	51043833	MAPK8IP2	-0.00264763	0.0197721	0.00194727	0.00457226
cg25650256	5	171538557	STK10	-0.00423465	0.00128226	0.00185805	0.00457523
cg08005604	13	47128887	LRCH1	-0.00558577	0.060532	0.00127413	0.00457669
cg04947024	4	144105592	RP11-284M14.1	-0.00011552	0.801047	0.00390272	0.00457942
cg04036049	12	57923710	MBD6	-0.00158303	0.252712	0.00110244	0.00458651
cg25422405	17	3674611	ITGAE	-0.00384078	0.0260561	-0.000637589	0.00458663
cg05696877	1	79088769	IFI44L	-0.00128326	0.423902	0.00115893	0.00458852
cg17717238	1	206811495	DYRK3	-0.000753324	0.51433	-0.00188949	0.00458926
cg07743730	13	108817948	LIG4	-0.000257695	0.843615	-0.00212861	0.00458996
cg12380054	12	3676778	PRMT8	-0.000860397	0.33487	-0.00406634	0.0045907
cg10207181	1	147801090	RP11-495P10.3	-0.00577932	0.00360057	-0.00183924	0.00459428
cg15964872	7	148762743	ZNF786	0.000537359	0.407964	0.00220982	0.00459598
cg02728721	20	9487112	RP5-1119D9.4	-0.00373293	0.024789	0.00136228	0.00459651
cg19801560	6	26247253	HIST1H4G	-0.000217215	0.602644	0.00311937	0.00460166
cg23204296	5	9544782	SEMA5A	8.89807e-05	0.746917	0.0033733	0.00460177
cg00260647	6	30524003	GNL1	0.000817481	0.41964	0.00122391	0.00460321
cg20438306	4	41747092	PHOX2B	-0.0012208	0.175902	0.000992841	0.00460811
cg02431597	1	181452137	CACNA1E	-5.62932e-05	0.938216	-0.00172157	0.00460859
cg05845217	5	4223202	CTD-2008N3.1	-7.19324e-05	0.913342	0.000878986	0.0046139
cg20152304	10	13771107	FRMD4A	0.00085755	0.382053	0.00137131	0.00461708
[truncated: 2,303 more rows]
